# Supplementary material for: Monitoring obesity prevalence in the United States through bookmarking activities in online food portals
Source: PLoS One. 2017 Jun 21;12(6):e0179144. doi: 10.1371/journal.pone.0179144 (PMC5479550; doi:10.1371/journal.pone.0179144)
Supplement: S1 File — Averaged Allrecipes.com nutritional data for bookmarked recipes and corresponding health statistics for US counties and states for the time period 2004 to 2012. (CSV) [file pone.0179144.s001.csv]

user	bookmarks	county	state	grams	cal	cal_fat	col	fiber	sodium	carbs	fat	protein	sugar	cal_n	cal_fat_n	carbs_n	col_n	fat_n	fiber_n	protein_n	sodium_n	sugar_n	saturated_fat_n	carbs_w	fat_w	fiber_w	protein_w	sodium_w	sugar_w	saturated_fat_w	diabetis	obese
2	29	Abbeville	South Carolina	322.3448276	202.8353423	152.8965517	0.062034483	2.196551724	0.601931034	30.89310345	16.97931034	12.31724138	12.27586207	210.1230302	86.9210558	26.42798556	0.030166599	9.633622956	1.272483779	5.36462378	0.294232251	15.34492184	4.090646102	50.36724416	37.73865538	0.261494253	11.89410046	0.071658456	28.62104672	15.98306028	14.2	34.2
4	69	Acadia	Louisiana	334.942029	217.8652236	160.9855072	0.069623188	2.926086957	0.65257971	28.11304348	17.87971014	15.95797101	10.41594203	205.9661126	103.3970991	18.99595793	0.037057747	11.48422056	1.331727531	7.383520188	0.329906216	9.988884461	4.725369873	35.77590975	46.47791876	0.348343685	17.74617148	0.077688061	15.97627171	18.22040237
4	112	Accomack	Virginia	354.0089286	251.5202641	162.875	0.095883929	2.278571429	0.698410714	21.54910714	18.10357143	25.325	6.225892857	157.7016491	75.16357263	10.40138191	0.04027553	8.353588637	0.92861181	10.01121825	0.27887025	3.801249182	2.854753817	25.3120453	44.3419716	0.271258503	30.34598309	0.083144133	8.341469902	14.47525222	12.1	36.6
105	2962	Ada	Idaho	320.359892	204.0695183	151.8980419	0.061181972	2.381195138	0.562276502	29.18906144	16.87626604	13.44834571	10.7019919	208.9416916	102.9885953	20.68385576	0.035015577	11.43989027	1.3529074	6.493004413	0.362462426	9.431434716	4.366430688	39.57349814	44.74110372	0.283475612	15.68539813	0.066937679	15.89366056	16.99458944	7.7	24.5
1	18	Adair	Iowa	223.1111111	151.6201779	85.94444444	0.052388889	2.338888889	0.305722222	25.85	9.572222222	9.238888889	9.977777778	186.2553277	75.14991209	23.24690418	0.036093914	8.378256229	2.052580911	5.545279673	0.210240057	9.355959143	3.884104508	49.62771692	34.32439836	0.278439153	16.04788472	0.036395503	15.91290966	13.30245535	12.4	31
3	165	Adair	Missouri	337.5515152	199.7616704	155.9030303	0.058818182	2.285454545	0.532484848	31.28606061	17.31878788	14.91575758	13.78181818	232.2230139	107.2197521	25.30459246	0.033822362	11.88725835	1.246341327	7.114471682	0.275694513	14.55174081	4.677928473	40.01837072	43.68371463	0.272077922	16.29791466	0.063391053	19.49287308	16.5992914	9.2	30.3
2	28	Adair	Oklahoma	302.8571429	226.7607777	138.4642857	0.074678571	2.735714286	0.639321429	21.05714286	15.38928571	20.55	6.139285714	153.9831121	68.31391698	12.81219691	0.036302662	7.542788674	2.048382044	9.65751271	0.314287833	4.035469955	2.745023926	30.94702421	41.90322393	0.325680272	27.14975186	0.076109694	9.539589862	15.10734789	14.3	38.2
48	968	Adams	Colorado	341.3109504	212.9374929	160.7572314	0.064502066	2.406921488	0.594166322	30.70237603	17.86022727	14.97417355	11.70051653	207.3882834	99.09917037	20.82096091	0.034920586	11.01117818	1.217485409	6.851287148	0.304142409	9.534792436	4.467663733	38.77565408	44.6090489	0.286538272	16.61529702	0.070734086	16.2472046	17.45986672	7	25.8
1	18	Adams	Idaho	418.7222222	339.5857125	212.0555556	0.071277778	3.172222222	0.703666667	31.36666667	23.55555556	19.85	11.96666667	181.5266224	91.37435595	16.30568137	0.029484443	10.15170783	1.089738392	6.301009862	0.253453793	8.481658881	4.022187192	33.0654155	48.09262806	0.377645503	18.84195643	0.083769841	13.71701855	18.33348715	11.8	29.4
5	104	Adams	Illinois	393.2115385	234.3207825	180.9615385	0.071528846	2.694230769	0.759807692	35.69807692	20.11057692	18.03076923	11.90288462	209.7966752	95.68836536	21.83357456	0.034236988	10.64137854	1.275782191	7.321370382	0.319266224	9.175676757	4.478832046	38.27569177	44.18798641	0.320741758	17.53632182	0.090453297	14.0885294	18.11371856	9.6	34.7
2	47	Adams	Iowa	356.9148936	211.5861814	181.4680851	0.084765957	2.827659574	0.721021277	28.32340426	20.16382979	16.70851064	9.370212766	201.8578147	94.70214621	20.03299099	0.045105085	10.52341021	1.240570321	7.343165229	0.339707582	7.295904168	5.008322606	37.30338979	45.79050244	0.33662614	16.90610777	0.085835866	12.90059455	20.75061739	10	32.3
4	166	Adams	Nebraska	337.3975904	239.9147322	153.0240964	0.06036747	2.901807229	0.682144578	31.4	16.99819277	15.36686747	10.8439759	179.8167455	80.42197673	18.88233734	0.030529466	8.930424278	1.268476059	6.482192733	0.31110826	8.177480938	3.551955752	40.0343367	42.48468502	0.345453242	17.48097828	0.081207688	15.14716156	16.55054837	9.3	29.7
9	495	Adams	Pennsylvania	319.1393939	196.0078736	150.5030303	0.059133333	2.125858586	0.542327273	28.92040404	16.71737374	13.62242424	11.45878788	201.4156981	95.33663172	20.5150759	0.034000561	10.58666704	1.183430473	6.581687439	0.289897488	10.46329958	4.097602601	41.0471941	43.36360193	0.253078403	15.58920397	0.064562771	18.94093818	16.3165537	11.6	32.2
1	92	Adams	Wisconsin	370.3369565	231.4430442	195.7065217	0.104858696	1.616304348	0.802413043	19.48804348	21.74347826	23.55217391	6.027173913	182.9384428	96.76995505	11.05739378	0.048841389	10.76517751	0.912959563	10.45572185	0.405508805	4.052690351	4.059891891	23.8247404	50.15894659	0.192417184	26.01631301	0.095525362	8.957593023	18.65328519	11.6	31.3
3	6	Addison	Vermont	440.6666667	250.3503872	187.1666667	0.102333333	3.933333333	0.445666667	46.51666667	20.8	18	15.91666667	237.2264692	103.4054298	29.41733825	0.052486579	11.49930734	2.166060139	6.102349927	0.186287707	16.6249555	4.925480627	45.88446357	39.98421967	0.468253968	14.13131676	0.053055556	20.28292574	16.61070477	7.4	23.5
18	301	Aiken	South Carolina	348.5415282	245.3561761	165.0033223	0.069511628	2.137209302	1.030956811	29.85581395	18.33521595	16.34352159	11.66710963	208.0232305	101.0310797	20.01686007	0.03688841	11.22280977	1.149597591	7.37499688	0.34544965	9.25513914	4.330357025	37.02079998	44.97609575	0.254429679	18.00310427	0.122732954	15.7546068	16.95094291	12.1	32
2	12	Aitkin	Minnesota	244.1666667	159.6209345	97.66666667	0.054583333	1.583333333	0.415166667	24.90833333	10.84166667	11.98333333	9.15	202.1916837	80.79720338	24.84097401	0.046576235	8.976104031	1.096386608	6.239614024	0.31194106	12.25409199	3.074524306	46.43389498	36.06720346	0.188492063	17.49890156	0.049424603	20.98409178	12.33123583	9.7	27.1
48	965	Alachua	Florida	304.0207254	196.1848635	138.6072539	0.056325389	2.491813472	0.52960829	30.28901554	15.4	11.96642487	13.08310881	205.283704	95.06254621	22.50156226	0.034140288	10.55683817	1.480932309	5.931573951	0.33689635	11.33178644	4.278983106	43.52064938	41.96777175	0.296644461	14.51157887	0.063048606	20.53645486	16.35111352	8.3	25.3
13	247	Alamance	North Carolina	325.8825911	175.1857153	157.1700405	0.060315789	1.978137652	0.60659919	30.24777328	17.46072874	12.81174089	12.5805668	228.1858937	103.3318745	25.66610895	0.035597565	11.47371341	1.524902152	6.616719962	0.454150491	12.54449886	4.773975621	42.5376246	43.28227204	0.235492578	14.18010336	0.072214189	19.30127965	17.51734002	12.1	33.7
116	1935	Alameda	California	331.4821705	220.5180933	157.2320413	0.066052196	2.570904393	0.611725065	27.93436693	17.4681137	16.12614987	9.541550388	190.3247597	92.72156328	17.74023762	0.034468114	10.29914871	1.342647106	7.210207693	0.34501647	7.404670152	3.968619893	36.79675361	44.65244104	0.306060047	18.55080535	0.072824412	13.61404844	16.74438842	8.2	20
4	83	Alamosa	Colorado	318.4337349	192.9740587	146.1325301	0.061036145	1.73253012	0.587915663	30.62409639	16.23614458	13.03614458	12.03975904	223.5073752	96.85114311	25.53795103	0.037348367	10.76986732	1.096287112	6.861486954	0.332131231	11.09893919	4.033365097	42.20499449	41.75592289	0.206253586	16.03908262	0.06998996	16.09960024	14.95512951	6.6	22.8
47	1276	Albany	New York	330.5846395	204.4162291	154.434953	0.0643221	2.370924765	0.613851097	29.51575235	17.15744514	14.86269592	10.6507837	206.4382411	97.22826116	20.81351184	0.03543826	10.79916086	1.345627838	7.108148998	0.357731404	9.470716121	4.293764623	38.94928452	44.00279738	0.282252948	17.0479181	0.073077512	15.80844207	17.13938618	9.8	27.2
10	140	Albany	Wyoming	327.9571429	213.1980859	160.2071429	0.061971429	2.294285714	0.63405	27.69214286	17.80071429	14.655	8.867857143	202.8157155	98.8443013	19.76539378	0.033482848	10.9786803	1.327914813	6.925562847	0.3681356	8.368391883	4.323823668	37.87892233	45.43144636	0.273129252	16.68963131	0.075482143	13.72403017	17.46060817	5.8	21.1
3	282	Alcona	Michigan	311.9078014	219.5225328	134.1843972	0.062230496	2.629078014	0.606301418	27.66914894	14.91205674	16.95141844	9.862765957	179.9431602	79.78646196	17.81447279	0.031058917	8.868285581	1.630134835	7.75672439	0.346090124	7.370174657	2.964150119	38.68585027	38.32418643	0.312985478	22.9899633	0.07217874	14.25228883	13.03158521	14.1	30.7
5	2241	Alcorn	Mississippi	365.0013387	211.3606303	175.741187	0.069992414	2.29620705	0.669398483	31.53386881	19.52623829	15.8258813	10.40236502	218.3373387	108.6435344	20.56401584	0.036874228	12.06868054	1.209521987	7.298894727	0.364184896	8.351449135	4.714083345	37.44731865	46.31388536	0.273357982	16.238796	0.079690296	13.64324344	18.22683871	14.3	33.5
1	11	Aleutians East	Alaska	430.0909091	240.491743	194.3636364	0.106181818	2.354545455	0.593727273	33.41818182	21.58181818	21.97272727	13.59090909	242.7861592	100.3240426	26.56115925	0.044505104	11.20513469	1.120522269	8.011908825	0.228107407	14.12779501	3.476699442	42.20482871	39.08306064	0.28030303	18.71211066	0.070681818	18.57753413	11.84548296
2	58	Aleutians West	Alaska	304.7758621	179.5231324	132.2931034	0.046931034	2.455172414	0.524637931	32.37758621	14.7	11.45172414	12.26206897	226.336133	93.79154511	27.93415762	0.031110707	10.41156096	1.529843259	6.05227764	0.682408428	13.22764555	4.196647069	48.61320334	37.94850968	0.29228243	13.43828698	0.062456897	21.71915711	14.33472973	6.3	36.2
2	9	Alexander	North Carolina	374.7777778	154.4851789	183.3333333	0.060666667	1.688888889	0.414666667	32.96666667	20.37777778	15.28888889	14.51111111	297.5791258	147.3788068	27.80264828	0.035459527	16.40319556	1.274782499	8.750677712	0.219464911	11.316374	6.613058184	34.56962803	49.62663107	0.201058201	15.8037409	0.049365079	14.46275899	18.65758208	11.3	33
1	27	Alfalfa	Oklahoma	309.8148148	141.0162431	119.8888889	0.049777778	2.622222222	0.352111111	42.51481481	13.3037037	6.666666667	20.48518519	247.6317941	90.17311795	35.64313604	0.03622124	10.00536986	2.119414497	5.299175183	0.271653291	16.70174188	4.404976536	56.99259883	34.02468942	0.312169312	8.982711759	0.041917989	23.25942735	14.35424155	13.3	34.7
2	86	Alger	Michigan	280.3255814	209.1853488	133.872093	0.065046512	2.51627907	0.534511628	22.55465116	14.87790698	14.18953488	6.291860465	179.2706296	101.0701819	13.29236382	0.039095583	11.23630854	1.24846462	6.750888378	0.338461531	4.499860789	4.075564484	35.4602668	47.01433163	0.299557032	17.52540157	0.063632337	11.75563301	16.40942835	11.1	32.3
19	648	Allegan	Michigan	329.7222222	215.1325759	153.0200617	0.064057099	2.62037037	0.620265432	29.05185185	17	15.69490741	9.643518519	192.8612416	92.50051827	18.59646565	0.035444879	10.26968011	1.33573317	7.120601626	0.308986182	7.265328739	4.194604604	37.69471284	44.56199953	0.311948854	17.74328763	0.073841123	13.62195954	17.16204227	9.4	32.3
3	24	Allegany	Maryland	326.9583333	180.6979272	157.5	0.058833333	2.5	0.883458333	33.29583333	17.50416667	9.4125	12.5125	256.1305278	126.7391961	27.74525023	0.034348697	14.08887378	1.451658585	5.367303597	0.375659061	12.38147589	4.239853468	43.30378496	45.73350058	0.297619048	10.96271446	0.105173611	17.77943068	14.5379934	12.1	27.5
7	985	Allegany	New York	353.1076142	219.4894401	162.4873096	0.064215228	2.586700508	0.57602335	34.59218274	18.05269036	13.57350254	12.2622335	206.8313557	94.62841229	22.36908974	0.034006667	10.51732101	1.304695318	6.160959859	0.303341021	9.899634428	4.300565822	42.75501768	42.50374736	0.307940537	14.74123495	0.068574208	16.9749133	16.93391487	10.2	29.8
210	5414	Allegheny	Pennsylvania	339.3343184	210.4111627	159.5539342	0.064539712	2.348947174	0.616080901	30.28832656	17.726099	15.06651274	11.32593277	209.9733264	100.9954842	20.84867662	0.035565917	11.21526657	1.273535816	7.003560545	0.347061878	9.676374028	4.404106819	38.82300618	44.53683391	0.279636568	16.62168928	0.073342964	16.0002201	17.12230493	9	25.8
66	2443	Allen	Indiana	318.6213672	193.7193298	147.1641424	0.057778142	2.342243144	0.556860008	30.78035203	16.34916087	12.79627507	12.3763815	215.3520063	101.7886213	22.78505166	0.033858586	11.30467477	1.40603547	6.432188307	0.342496626	10.87299026	4.432818196	41.6345541	43.47978126	0.278838469	14.88566464	0.066292858	18.18403215	16.66902969	10	28.5
3	153	Allen	Kentucky	320.0326797	220.038363	147.7189542	0.060169935	2.249019608	0.557313725	30.72614379	16.40849673	12.78169935	9.187581699	213.5965232	106.4677298	20.86877079	0.038261924	11.82236694	1.286881557	6.731094444	0.337132906	9.099658605	4.779013618	40.48198937	44.70480827	0.26774043	14.81320236	0.066346872	15.99330761	17.5157963	12	35
10	70	Allen	Ohio	316.7857143	178.4425356	153.9571429	0.055457143	1.82	0.672014286	27.76857143	17.10857143	13.63	12.63142857	249.3554097	129.596071	24.47958079	0.036382536	14.3869547	1.786271373	6.924170094	0.577363673	13.01143839	6.305940321	38.59048495	47.52676141	0.216666667	13.88275364	0.080001701	18.7767391	20.45224617	13.2	33.8
3	21	Alpena	Michigan	284.952381	147.0887392	132.0952381	0.051714286	1.966666667	0.422095238	30.35238095	14.69047619	8.657142857	13.34761905	221.1372707	97.61128123	25.37403915	0.033015209	10.85960592	1.691218791	6.158071547	1.381464976	9.292424132	4.035747357	48.09373655	40.15480993	0.234126984	11.75145352	0.050249433	19.3557384	14.88511473	12.1	32.9
8	153	Amador	California	347.2352941	211.9934407	171.4052288	0.06379085	2.167973856	0.710588235	28.65294118	19.04313725	15.79607843	11.51372549	214.2048012	100.8729896	22.06589559	0.030079023	11.1942922	1.408406821	7.018897846	0.607600408	11.28655095	3.983564927	40.22901312	42.58416211	0.258092126	17.18682477	0.084593838	17.98662547	15.2529828	9.1	26.6
3	32	Amherst	Virginia	221.96875	188.2043404	92.25	0.04353125	2.646875	0.56340625	21.6625	10.228125	11.56875	9.00625	168.3620513	64.79327771	21.65691919	0.02576461	7.113517017	1.298905766	5.111569839	0.253316212	14.0168121	2.83568723	46.90779799	35.81827671	0.315104167	17.27392531	0.067072173	24.40525948	13.72008728	14.4	30.3
105	2585	Anchorage	Alaska	319.8208897	204.0760421	149.3137331	0.060834816	2.300425532	0.582750097	28.70286267	16.58804642	14.44224371	10.37094778	206.8066797	97.64794156	20.99442133	0.034306267	10.84103062	1.308880672	6.951851767	0.348127708	9.29894325	4.223710665	39.22034722	43.74260738	0.273860182	17.0370454	0.069375012	15.67490152	16.57391266
3	15	Anderson	Kentucky	355.2	210.8022302	151.3333333	0.0536	2.486666667	0.420266667	44.81333333	16.80666667	7.866666667	26.58666667	270.3219664	116.1065735	35.44988449	0.045881472	12.87008501	1.330591353	4.384758834	0.26030863	22.80132246	5.398064954	48.59553384	43.37283406	0.296031746	8.031632103	0.050031746	27.88484734	16.15348231	11.2	32.9
14	754	Anderson	South Carolina	343.3700265	213.1330672	164.8209549	0.072831565	2.134217507	0.623456233	28.55848806	18.31206897	16.32453581	9.99204244	206.098044	99.30989755	19.64258799	0.03966055	11.03239072	1.286463979	7.630381167	0.384853081	8.580832788	4.456738596	36.73158613	45.15886019	0.254073513	18.10955368	0.07422098	14.22974146	18.23561949	12.6	32.8
9	86	Anderson	Tennessee	329.3953488	202.3163461	161.0465116	0.067860465	2.452325581	0.679767442	28.32093023	17.89418605	14.49302326	10.70813953	202.3161585	97.68155821	19.77061756	0.038814469	10.85244243	1.299167447	6.992961841	0.340725379	8.915861422	4.117887793	37.92011414	45.26109117	0.291943522	16.8187947	0.080924695	15.63040907	16.63991234	13.7	33.1
3	76	Anderson	Texas	391.5131579	261.1007442	184.0657895	0.094894737	2.913157895	0.792552632	30.26315789	20.44736842	22.06842105	8.223684211	169.8192233	80.40897666	14.38423274	0.03693923	8.918385235	1.403107387	8.430401054	0.410234085	4.323756897	3.446184458	33.90064367	43.6382065	0.346804511	22.46114984	0.094351504	9.772648744	16.76532062	11.8	33.4
21	618	Androscoggin	Maine	328.0080906	199.6555712	155.0889968	0.060530744	2.289320388	0.480555016	30.45016181	17.22750809	13.52411003	11.86245955	223.6759809	109.5984434	22.54812186	0.036831219	12.17199977	1.380872177	6.820101634	0.29517944	10.92590958	4.76062232	40.57819318	44.51096606	0.272538141	14.91084076	0.05720893	18.38277405	16.91822389	10.9	32.4
10	250	Angelina	Texas	364.844	236.751709	170.156	0.081188	2.6284	0.67538	28.8288	18.9068	19.6648	9.4248	186.7300687	89.00893181	16.46545917	0.039744429	9.886831426	1.107398237	8.179327035	0.339902875	6.940856876	3.743448943	33.50753859	44.84976996	0.312904762	21.64269145	0.080402381	12.61654581	16.51835985	11.4	33.6
60	1247	Anne Arundel	Maryland	334.2149158	221.6155277	154.5565357	0.067608661	2.529751403	0.620039294	29.42718524	17.17185245	15.88396151	10.51178829	198.1824852	94.43424853	19.29786448	0.035778497	10.48929888	1.251391063	7.102130671	0.336925704	8.300258094	4.054745987	38.18344155	43.89642529	0.301160881	17.92013316	0.073814202	14.96421481	16.61176431	9.4	28.1
59	1528	Anoka	Minnesota	331.5798429	213.0871538	161.4286649	0.065320681	2.48684555	0.670315445	27.3526178	17.93422775	15.65824607	9.267997382	201.3063865	98.5728913	19.02148336	0.035670401	10.94551228	1.331771443	7.258821093	0.437329612	8.303697079	4.193372815	36.7497436	45.65483449	0.296053042	17.59542191	0.079799458	14.57214294	17.16826378	8.2	29.6
1	5	Antelope	Nebraska	242	138.2631927	105.4	0.0434	2.4	1.0638	18.54	11.72	15.76	4.62	187.0634156	64.4645894	21.03098433	0.023919852	7.162587833	2.392306044	10.14916103	0.6583074	5.068451955	2.431167977	38.24053836	38.59502587	0.285714286	23.16443577	0.126642857	10.333872	12.67448181	10.7	27.1
5	62	Antrim	Michigan	313.5483871	175.1818387	135.6129032	0.042822581	2.022580645	0.4655	34.52096774	15.07258065	9.919354839	18.74677419	217.9054588	95.9460078	25.56996382	0.027229809	10.66630421	1.256602114	5.137884948	0.317834338	14.45031746	4.407234107	45.99495525	41.50317872	0.24078341	12.50186603	0.055416667	24.89629903	15.97478532	11.7	31.7
4	525	Apache	Arizona	335.327619	220.7525603	152.7714286	0.07023619	2.704	0.644485714	29.56704762	16.97009524	16.41257143	9.807047619	189.1570723	88.36854661	18.33577216	0.035952854	9.81044233	1.289806209	7.389299927	0.319158052	7.655996269	3.789140938	37.97260551	42.90210924	0.321904762	19.12528525	0.07672449	14.03484264	16.0370826	15.3	32.8
1	9	Appanoose	Iowa	366.8888889	228.4035263	145.5555556	0.053777778	3.988888889	0.860666667	41.7	16.17777778	14.73333333	13.13333333	199.7507328	69.65720725	26.65463667	0.027710992	7.743142717	1.540531252	6.30785833	0.368164025	9.354372289	3.658741058	49.15777438	35.84140778	0.474867725	15.00081784	0.102460317	14.86925625	16.83872547	11.7	31.5
3	20	Appling	Georgia	328.65	195.8758324	162.2	0.08615	2.455	0.60815	26.51	18.01	15.675	8.14	230.9508191	117.6395662	21.70610099	0.049785364	13.05538335	1.176842927	7.340668748	0.35264918	9.921473544	5.861127521	32.49824568	50.99842913	0.292261905	16.50332519	0.07239881	12.76115184	21.80082274	14.4	35.2
3	29	Aransas	Texas	343.9655172	429.4373123	157.9310345	0.062862069	2.94137931	3.680310345	29.42413793	17.55517241	17.46206897	12.41724138	173.6538201	80.19705659	15.73488042	0.028002323	8.923758038	1.143237561	7.751286667	0.304104837	6.793399633	2.945243406	35.10095904	43.41426158	0.350164204	21.48477938	0.438132184	15.39440778	15.1151748	12	28
117	2665	Arapahoe	Colorado	334.29606	213.3005091	158.3617261	0.065519325	2.383564728	0.631156098	28.68266417	17.59534709	15.60363977	10.14968105	202.7542736	98.67023996	19.40494117	0.035337652	10.95436356	1.279582592	7.144131715	0.357209987	8.712208912	4.293138232	37.48435741	44.73765711	0.283757706	17.77798548	0.075137631	15.10677682	17.14816945	5.9	21
4	611	Archuleta	Colorado	271.6693944	219.9107064	115.7790507	0.046435352	3.133551555	0.556967267	27.21554828	12.86268412	12.50769231	9.213256956	164.1656069	74.30184644	17.07156097	0.027627695	8.248625452	1.446555864	5.94539249	0.288461354	7.080980378	3.13881565	42.14615321	39.90592196	0.373041852	17.94792484	0.066305627	15.36040917	14.52259449	6	16.2
1	8	Arkansas	Arkansas	230.625	95.99358226	95.25	0.033625	0.875	0.144875	29.3625	10.575	4.7625	16.7	273.4439236	106.8110596	37.11511157	0.035064354	11.86028753	0.848639632	4.887637284	0.172948807	22.33531181	5.634890814	52.52637978	39.59885461	0.104166667	7.874765614	0.017247024	30.08347947	19.362837	13	34
21	840	Arlington	Virginia	292.0595238	201.7826081	122.1214286	0.048197619	2.991190476	0.484754762	30.91261905	13.56952381	12.28928571	12.25619048	196.5081968	81.95442123	23.30870848	0.027912516	9.101299571	1.718494091	6.116562271	0.366756572	10.73802842	3.619518422	46.89930449	37.26843884	0.356094104	15.83225666	0.0577089	20.19523176	14.47360716	4.9	16.9
4	31	Armstrong	Pennsylvania	374.3870968	197.671	202.5483871	0.075387097	1.638709677	0.518903226	30.73225806	22.50322581	12.79354839	15.0483871	253.3269473	130.535539	26.0180457	0.043422981	14.49517914	0.946100793	5.429236607	0.276326078	13.83909782	5.304687811	38.69090511	49.13192715	0.195084485	12.17716774	0.061774194	19.08408636	17.03705398	12	33.4
10	107	Aroostook	Maine	367.2429907	208.0039295	172.9813084	0.060102804	2.789719626	0.559028037	37.01682243	19.21775701	12.74953271	15.05233645	246.4824143	121.0324907	26.860188	0.039837977	13.44380917	1.42303818	5.702591882	0.279578558	14.02545478	6.066571297	40.83988735	46.61646795	0.332109479	12.5436447	0.066550957	17.98782769	20.37375146	14.2	33.9
7	165	Ascension	Louisiana	391.3636364	236.6210787	191.2121212	0.083212121	2.42969697	0.736642424	29.97515152	21.24484848	20.35393939	9.126666667	209.5302431	104.8808805	17.97881968	0.041039547	11.65286696	1.081631192	8.551816822	0.327308269	6.976128209	4.870241914	32.22769194	47.14316569	0.289249639	20.62914238	0.087695527	10.79229014	19.40621744
1	11	Ashe	North Carolina	359.6363636	150.1732016	190	0.057181818	2.172727273	0.481727273	36.59090909	21.1	7.209090909	16.97272727	267.6055388	151.4374936	24.81577091	0.052274748	16.81263885	1.251996336	5.367850179	0.314467924	12.14772736	7.823170089	38.18679343	53.37195686	0.258658009	8.441249711	0.057348485	16.68028173	23.91132969	10.2	26.4
5	112	Ashland	Ohio	287.5267857	200.9599874	123.0714286	0.050196429	1.941964286	0.601919643	31.11339286	13.67053571	10.66160714	13.83571429	213.3130912	89.90069211	26.11846454	0.03286075	9.949588734	1.493455107	5.68020695	0.79411366	13.37002217	4.104364558	46.96350879	38.62316529	0.231186224	14.41332592	0.0716571	20.91243899	14.919188	11.4	30.1
1	5	Ashland	Wisconsin	440.4	311.0633067	131	0.0502	3.92	1.2652	53.94	14.56	22.14	2.98	170.9234289	50.64943878	22.2953279	0.014166047	5.628760932	1.375041082	7.399320375	0.457405421	1.808036316	1.76885747	49.71157721	31.55532943	0.466666667	18.73309336	0.150619048	3.569169893	10.66787557	10	27.8
16	314	Ashtabula	Ohio	329.4840764	204.0793877	153.3694268	0.061229299	2.475159236	0.581834395	30.22070064	17.03726115	14.33726115	11.56974522	213.8908223	98.00557743	22.86691084	0.036188513	10.88482336	1.398306666	6.88888516	0.285840754	11.50623774	4.318500653	40.46438521	43.19356144	0.294661814	16.34205334	0.069265999	17.5443912	16.68526157	13.1	30.7
4	55	Asotin	Washington	365.6909091	245.1314369	173.0727273	0.063072727	2.790909091	0.772654545	29.58363636	19.22	18.73636364	6.478181818	198.996884	100.987569	17.23197248	0.030088217	11.19733295	1.192352459	7.728636292	0.386054235	6.293567736	3.925119123	33.57860403	47.00924581	0.332251082	19.41215016	0.091982684	9.666389188	16.39906283	12.1	32.4
1	61	Atchison	Kansas	318.7704918	177.1194914	139.9672131	0.053622951	2.919672131	0.499377049	35	15.55245902	11.00819672	14.32459016	223.3363525	96.8345718	27.08719124	0.033928276	10.76401128	1.858462371	5.777929725	0.291018924	13.15741972	4.300577809	45.25151687	42.00158076	0.347580016	12.74690237	0.059449649	18.56546117	16.76057936	10.2	29.9
5	58	Athens	Ohio	342.2413793	252.3628554	146.0689655	0.063103448	2.984482759	0.893896552	33.41896552	16.21896552	16.36724138	11.88275862	163.1259784	66.38321994	18.39395598	0.02901626	7.368294458	1.334729484	6.355118722	0.322537922	7.269475599	2.962675073	42.88868992	39.03872699	0.355295567	18.07258309	0.106416256	15.63830554	14.64415176	10.8	28.8
27	501	Atlantic	New Jersey	321.8463074	197.8728995	150.5948104	0.060774451	2.031137725	0.509315369	29.41876248	16.72814371	14.01816367	12.68123752	218.8074037	104.6411228	22.52726126	0.036721941	11.61886509	1.213920477	6.809377184	0.294927102	11.50441545	4.632328033	39.51260765	44.26752311	0.24180211	16.21986924	0.060632782	17.8817006	17.25830877	10.6	26.8
1	6	Attala	Mississippi	309	374.1640877	125.6666667	0.029166667	5.483333333	0.378	37.35	13.96666667	11.01666667	16.36666667	152.307023	62.64510032	20.1066275	0.018332928	6.9618623	2.116379642	3.718731367	0.188470599	8.818577071	3.434338064	51.29268367	35.23472034	0.652777778	13.47259599	0.045	18.43060333	18.29097675	14.9	39.5
2	21	Audrain	Missouri	364	242.1801477	168.6190476	0.088142857	1.738095238	0.732095238	27.34761905	18.75714286	19.91904762	9.195238095	184.2206943	81.14770957	17.87828267	0.03701999	9.023219482	0.788401767	7.687740851	0.327183524	7.020463484	3.75773543	35.48887797	43.25637925	0.2069161	21.25474278	0.087154195	13.86337656	17.99305558	12.5	34.7
5	153	Auglaize	Ohio	361.6601307	224.0121372	169.4705882	0.073588235	2.180392157	0.777745098	28.15359477	18.82745098	19.82679739	10.22875817	188.443261	89.14539778	16.28258538	0.036979329	9.903188729	1.037353396	8.758296047	0.360455624	6.575300541	3.799303093	34.23534104	43.87491145	0.259570495	21.88974751	0.092588702	13.4568225	16.59299002	10.9	34.4
4	36	Augusta	Virginia	338.5277778	188.0841755	152.3333333	0.068444444	1.588888889	0.498222222	27.89444444	16.92222222	18.84444444	10.33888889	216.1278842	104.9674716	19.68618407	0.037880443	11.6602789	0.953369923	8.623000406	0.272076752	8.843921354	4.155741605	34.45980049	44.19419545	0.189153439	21.34600405	0.059312169	13.55220783	15.68948438	11	30.4
2	9	Austin	Texas	454.4444444	239.0757465	242.3333333	0.077333333	2.122222222	1.133	31.76666667	26.93333333	22.2	10.63333333	238.4981375	119.3459183	21.91207618	0.039688142	13.25774285	1.021660999	8.489141397	0.448682582	10.22244946	5.343054691	31.01882022	51.304191	0.252645503	17.67698878	0.134880952	12.04090661	19.98416387	10.6	27.8
10	243	Autauga	Alabama	329.6790123	196.2125959	156.9053498	0.06172428	2.202057613	0.603489712	31.56337449	17.42716049	12.59794239	14.70411523	225.8625516	108.5522554	24.13709077	0.03647859	12.06021442	1.272507666	6.111101096	0.381104008	13.80162776	5.065285122	40.87441618	44.75808166	0.262149716	14.36750216	0.071844013	20.07259128	18.08737878	12	30.9
5	323	Avery	North Carolina	317.9628483	151.9906741	147.0773994	0.04996904	2.041486068	0.390572755	35.44458204	16.34210526	8.665325077	18.88452012	268.4922076	126.642538	31.4857785	0.037209944	14.06890373	1.423095486	5.426724989	0.273817287	18.96110033	5.706048507	45.98976208	44.05270188	0.243034056	9.957536044	0.046496757	25.35744156	17.54062429	10	25.9
1	21	Baca	Colorado	203.1904762	165.1290093	100.1904762	0.033333333	2.466666667	0.467809524	21.4	11.11428571	5.738095238	11.94285714	172.1064513	73.62951874	21.59066139	0.025784232	8.127624613	1.289379372	3.966150217	0.273402708	12.81502115	3.049293134	52.53657244	36.18387744	0.293650794	11.27955012	0.05569161	33.24135119	12.72966315	8.2	20.6
2	6	Baker	Florida	372.3333333	190.8283952	165.8333333	0.048666667	1.25	0.4825	37.85	18.41666667	14.56666667	18.68333333	270.6478931	116.4827584	33.25731575	0.022015711	12.97210765	0.840011489	6.800973293	0.259568416	25.96276431	4.960538348	44.46307865	42.50179777	0.148809524	13.03512358	0.057440476	31.10040154	16.98225984	13.3	37.1
24	317	Baldwin	Alabama	380.126183	234.4959274	187.4826498	0.086977918	2.488958991	0.736570978	29.15457413	20.829653	19.21104101	7.605993691	195.0426528	103.0143086	15.47288662	0.040883965	11.37665488	1.387268517	8.143139206	0.395611026	5.337614217	4.54822703	32.68218509	47.71449832	0.296304642	19.6033166	0.087687021	10.12906966	18.71120703	10.8	26.7
5	144	Baldwin	Georgia	332.3819444	194.6245433	161.9027778	0.067708333	2.060416667	0.614340278	26.27986111	17.99375	16.94166667	10.11875	214.2110965	102.2196029	20.88162054	0.03613133	11.35380908	1.281284047	7.912963745	0.404030933	10.61261625	4.610180976	37.1211779	45.07390715	0.245287698	17.80491494	0.073135747	17.60926641	18.12719519	12.7	33.9
1	17	Ballard	Kentucky	316	114.9462042	146.7058824	0.063352941	1.5	0.199941176	38.18235294	16.28235294	6.617647059	23.26470588	333.5430546	151.4974986	43.46822411	0.056598338	16.76643902	1.388912106	4.648689424	0.184484255	25.87027937	7.769140075	52.17536972	40.85854948	0.178571429	6.966080797	0.023802521	31.56643235	17.34033857	13.9	35.2
59	954	Baltimore	Maryland	333.3794549	209.2832094	154.0230608	0.065045073	2.415932914	0.570262055	30.40880503	17.11205451	14.82348008	12.42620545	208.9468288	98.24440066	21.52364231	0.036307619	10.90702959	1.29938388	6.813500239	0.32337929	11.18253491	4.389248014	39.4572484	43.4228806	0.287611061	17.11987099	0.06788834	17.65111921	16.95924909	10	28.2
3	16	Bandera	Texas	482	282.5276566	238.9375	0.109125	4.4125	0.9810625	36.225	26.55625	25.35	11.66875	191.5303124	99.82108826	14.59824033	0.041125677	11.09544181	1.568648226	8.811261893	0.366983355	5.988517589	4.156649845	29.40585337	48.58525479	0.525297619	22.00889183	0.116793155	9.283056526	17.73137758	12.6	27.5
1	7	Bangalore Urban	Karnataka	227.2857143	100.3690405	76.71428571	0.015142857	1.814285714	0.242428571	34.55714286	8.542857143	4.171428571	13.04285714	277.9456665	101.6316375	40.26219489	0.023195643	11.32617643	1.65342495	4.798872759	0.309423114	16.01809808	4.664074626	59.48763517	33.30925245	0.215986395	7.203112385	0.028860544	21.03777334	13.25800489
1	9	Banks	Georgia	370	275.1082161	145.4444444	0.085666667	1.355555556	0.859444444	30.75555556	16.16666667	23.76666667	10.71111111	137.9444407	56.10904111	10.3416468	0.033128341	6.234715518	0.478692867	9.419367339	0.38336129	3.59323191	2.596529844	35.25558386	37.49856619	0.161375661	27.24584995	0.102314815	13.25435446	15.65253252	10.8	26.8
18	288	Bannock	Idaho	320.2430556	199.4127361	143.9409722	0.05878125	2.221180556	0.544072917	30.14930556	15.99131944	14.56527778	12.44861111	215.8007313	95.33826331	24.09261915	0.031795494	10.58001201	1.229260301	6.893122565	0.386276312	12.69551304	4.160217125	42.11131603	41.42616386	0.264426257	16.46252011	0.064770585	19.98854948	15.73541803	10.2	28.2
2	35	Barbour	Alabama	274.4285714	128.1390684	137.7142857	0.050857143	0.997142857	0.438971429	24.90857143	15.30857143	9.285714286	14.70571429	272.9063795	134.318073	28.40279761	0.041633977	14.91753986	0.883605762	6.796826872	0.323684663	16.90686912	5.830069591	39.26606901	48.00154406	0.118707483	12.73238693	0.052258503	22.43844458	19.07195024	16.2	40.8
3	18	Barbour	West Virginia	330.1666667	208.8067341	142	0.072388889	2.65	0.769888889	35.23333333	15.78888889	12.9	18.38888889	209.7731352	84.48641956	26.37075997	0.044178883	9.390567319	1.190698445	5.984329371	0.372585155	13.53959363	4.091514842	44.57946724	40.51968541	0.31547619	14.90084735	0.091653439	20.67651848	16.85920765	13.5	34.7
1	9	Barnes	North Dakota	360.2222222	261.1325256	158.1111111	0.046333333	3.122222222	0.717888889	37.45555556	17.55555556	13.92222222	11.98888889	169.6366943	74.0617971	19.02971879	0.019112382	8.219450598	1.391805036	5.521684356	0.292809706	8.416648483	3.06955346	41.42098055	43.39925026	0.371693122	15.1797692	0.085462963	14.46952224	13.99223837	9.4	32.8
25	328	Barnstable	Massachusetts	307.7682927	190.07709	137.8109756	0.056234756	2.292378049	0.53607622	29.9804878	15.30853659	12.85853659	11.5304878	222.1259127	99.55968147	24.67246271	0.035077245	11.05571344	1.41135982	6.734382032	0.294376628	11.87107752	4.456608855	40.67013307	42.79644567	0.272902149	16.53342126	0.063818598	16.70996602	16.6138076	8.8	19.7
4	139	Barron	Wisconsin	334.5323741	222.2223043	160.1510791	0.065215827	2.041726619	0.639892086	27.42374101	17.7942446	16.22661871	11.47122302	199.436432	94.61084904	19.65866522	0.03021244	10.50572045	1.289934857	7.18019628	0.351671922	10.02020514	4.239793458	38.04641386	44.26791861	0.243062693	17.68566754	0.076177629	18.31869766	18.16836745	9.2	33.4
2	15	Barrow	Georgia	368	188.1521554	189.0666667	0.068333333	2.24	0.6856	28.56	20.99333333	16.4	8.886666667	229.9985564	113.4232807	23.02151426	0.033285816	12.58629616	1.386133622	7.025037774	0.438025925	10.3506861	4.748373533	35.22131676	51.04193321	0.266666667	13.73675003	0.081619048	14.52522929	18.52237852	11.2	35.3
6	113	Barry	Michigan	324.8141593	201.8084794	136.4247788	0.058	2.375221239	0.585628319	32.17168142	15.14690265	15.2300885	10.10088496	190.8349328	74.55733767	22.36944459	0.03050409	8.25634499	1.353827174	7.206180395	0.360043187	9.929347051	3.246403697	44.74389862	37.43431977	0.282764433	17.82178161	0.069717657	17.61749006	14.13787141	9.7	33.7
2	9	Barry	Missouri	450.3333333	297.1737458	173.7777778	0.087666667	2.522222222	0.961555556	37.16666667	19.31111111	29.26666667	6.077777778	160.547475	61.40655977	14.78430636	0.029044436	6.822073492	0.929240494	9.328024695	0.329254421	3.005599836	2.624177533	34.18989767	38.95104956	0.30026455	26.85905277	0.114470899	6.732471077	14.62016517	11.6	32.3
10	159	Bartholomew	Indiana	311.7358491	201.5714465	139.8616352	0.056754717	2.311949686	0.620559748	28.53962264	15.53962264	14.49622642	9.857232704	196.438118	89.2171567	20.08779454	0.031156899	9.915026664	1.363313234	7.108991733	0.317647155	8.603967444	3.52104022	38.51595132	42.85083025	0.275232105	18.63321843	0.073876161	14.39977085	14.56915191	10.9	32.3
2	146	Barton	Kansas	316.4383562	231.0402089	150.1575342	0.055472603	2.743835616	0.627986301	28.13835616	16.67739726	14.13767123	9.404794521	201.1124613	96.47437648	20.81548491	0.030265305	10.70649414	1.277819951	6.206616438	0.283756737	9.582408823	4.517057123	38.54472086	45.35601353	0.326647097	16.09926561	0.074760274	15.54572884	18.92265227	10.3	35.4
1	19	Barton	Missouri	429.8421053	296.1037964	197.0526316	0.073631579	3.842105263	0.964421053	38.7	21.88947368	19.63157895	11.81052632	167.9519807	82.079396	14.46314222	0.030699242	9.120206638	1.349380958	7.150277874	0.335697591	5.673629336	3.637830744	35.5985516	45.69272171	0.457393484	18.70872669	0.11481203	11.92380124	17.2787196	13.3	32.3
7	19	Bartow	Georgia	307.7368421	227.2400303	153.3157895	0.062631579	2.084210526	0.816526316	24.18947368	17.02631579	15.93157895	6.547368421	174.1669409	91.80758398	14.65839155	0.030956691	10.19670375	1.040908711	6.907403982	0.379918564	6.07179598	4.315839573	33.22495631	47.80071346	0.248120301	18.97433023	0.097205514	11.88031521	19.94308098	12	34.3
9	118	Bastrop	Texas	345.4152542	230.5981825	156.3728814	0.068754237	2.844067797	0.660525424	31.32542373	17.37542373	16.48135593	10.47966102	187.9758318	83.41162641	20.01552163	0.034648879	9.253078926	1.570070354	7.027051615	0.429499662	8.658780571	3.765538025	41.06027482	41.28281607	0.3385795	17.65690912	0.078633979	15.95484884	15.66822296	9.9	32.5
8	551	Baxter	Arkansas	335.3067151	203.344808	158.7477314	0.06707441	2.401451906	0.610811252	29.78693285	17.6353902	14.64736842	11.43974592	215.2450621	104.484207	21.4189139	0.036858459	11.60881108	1.284646134	6.882111459	0.326638861	10.08131629	4.646807944	38.94254513	44.61258868	0.285887132	16.44486619	0.072715625	16.0804048	17.36951127	13.2	29
28	880	Bay	Florida	328.3772727	199.2878705	155.0056818	0.062476136	2.228068182	0.587970455	29.95477273	17.22306818	13.90181818	10.97590909	221.6433691	108.1185807	22.24930722	0.035848328	12.01003531	1.312113425	6.834132521	0.341694114	10.58446866	4.761062402	39.46937172	44.74076638	0.265246212	15.78986191	0.069996483	16.85000707	17.54693649	11.2	30.2
12	282	Bay	Michigan	312.9964539	198.3674394	151.5957447	0.054237589	2.264893617	0.692539007	27.10496454	16.84219858	13.85212766	9.221985816	200.2029592	101.2104433	18.44313454	0.031872107	11.23108687	1.352215645	7.003612121	0.558405647	7.851646377	4.321648499	38.09624587	45.89409561	0.269630193	16.00965852	0.08244512	14.9405941	17.30088554	10.5	33.4
2	191	Beadle	South Dakota	316.3717277	215.3477052	146.3089005	0.048732984	3.77539267	0.713560209	30.83769634	16.25235602	12.61308901	7.820942408	181.8394793	85.14039589	18.79788603	0.027592794	9.459958954	1.922829759	6.052521454	0.359707466	6.002608936	3.549846555	41.00221015	44.14585127	0.449451508	14.85193858	0.084947644	11.5536307	16.37134225	9.6	31.5
7	101	Beaufort	North Carolina	318.4653465	219.2173449	156.4356436	0.063960396	2.020792079	0.593990099	23.05940594	17.37623762	17.77821782	7.484158416	173.9645529	79.42255358	15.90974502	0.031223109	8.811672766	1.069589228	8.018850125	0.323759567	7.163620725	3.65015233	35.06683431	43.09736269	0.240570486	21.835803	0.070713107	14.25561882	16.94750946	14.3	32.9
28	361	Beaufort	South Carolina	320.9806094	206.5368522	143.7396122	0.062307479	2.513850416	0.65468144	30.02576177	15.96814404	14.6066482	11.43490305	207.4316644	94.06361418	22.20524858	0.034355883	10.44196208	1.326087983	6.753157353	0.297732379	10.91363052	4.066958408	40.68324535	42.55919516	0.299267907	16.75755949	0.077938267	17.00009443	16.08782969	9.5	22.5
2	35	Beaver	Oklahoma	447.8	275.4351618	237.9142857	0.077057143	2.4	0.673542857	32.38571429	26.44285714	20.42857143	17.03428571	202.6110741	98.63019269	18.08254023	0.030288805	10.96998642	1.636120473	7.961494566	0.406470785	7.829616641	3.754203698	33.09123079	50.48765294	0.285714286	16.42111627	0.080183673	15.55703943	16.93643909	13	35.7
19	206	Beaver	Pennsylvania	302.5145631	176.8187376	147.9660194	0.056907767	1.994660194	0.567412621	27.28009709	16.44174757	12.14805825	12.04514563	227.2529424	111.0241925	23.43853607	0.035167573	12.33323227	1.325012035	6.390618175	0.494167946	12.37195491	4.859786514	39.68763005	46.24751594	0.237459547	14.06485401	0.067549122	19.31003418	17.94323923	10.9	30.4
2	6	Beaverhead	Montana	361.6666667	277.1837222	169.8333333	0.0635	2.55	0.823	32.16666667	18.86666667	16.3	7.883333333	184.0685205	75.14141211	20.47006195	0.019952919	8.363987394	1.505510911	6.942551465	0.66332814	4.440147802	2.586814707	37.86030864	43.65270121	0.303571429	18.48699015	0.09797619	11.66893254	14.408743	7.8	26.6
2	11	Becker	Minnesota	277.8181818	165.1830462	130	0.041454545	2.636363636	0.495545455	23.39090909	14.45454545	13.91818182	9.218181818	226.4997846	102.8872044	24.63895222	0.021838216	11.44846237	1.777174704	7.464236079	0.311957292	10.24131131	3.655218792	37.80995192	44.84515619	0.313852814	17.34489189	0.058993506	12.79149879	12.59024426	8.2	29.4
4	67	Beckham	Oklahoma	367.2835821	227.3179776	165.358209	0.056492537	3.043283582	0.634134328	38.27761194	18.37462687	13.28208955	15.03283582	231.611024	109.7195545	25.73550778	0.032814274	12.18729228	1.571971903	5.864187207	0.293133715	12.08707665	5.263093015	43.99342401	42.35282552	0.362295665	13.65375047	0.075492182	17.47113126	17.53904508	9.2	33.5
5	91	Bedford	Pennsylvania	346.0659341	200.8425109	173.4285714	0.064164835	1.81978022	0.753714286	27.31868132	19.26593407	15.68241758	9.557142857	224.4427788	111.762451	20.80444644	0.0306564	12.38936725	1.141933887	7.734627948	0.643121804	9.10757299	4.728850438	35.44855626	47.74061773	0.216640502	16.81082601	0.089727891	13.97839177	18.49033677	12.6	34.8
3	45	Bedford	Tennessee	375.6222222	242.6645234	176.1777778	0.075555556	2.262222222	0.770711111	29.63777778	19.57111111	20.47333333	11.92888889	196.8809644	88.15432274	19.22922934	0.035331021	9.794586693	1.050876803	8.273467368	0.342797842	9.559537445	4.007114156	35.7018505	43.5411819	0.269312169	20.7569676	0.091751323	16.15415792	17.30271942	11.7	33.7
11	118	Bedford	Virginia	367.1694915	217.4636948	179.5677966	0.067491525	2.755932203	0.634601695	33.89576271	19.95084746	14.55423729	13.95847458	217.6278659	111.362228	21.2220333	0.035224473	12.37258275	1.425792673	6.491418902	0.288623144	10.54118318	4.739081451	38.38348224	46.0327013	0.328087167	15.58381646	0.075547821	16.48683876	17.97678289	10.9	30.6
14	295	Belknap	New Hampshire	351.0983051	254.1007376	161.020339	0.067705085	2.749152542	0.587288136	31.82237288	17.88847458	16.1959322	9.989491525	180.897106	87.41556238	16.92082443	0.033223346	9.706471597	1.321533416	7.02581325	0.292829091	6.581998596	3.848227608	37.69803579	44.03658293	0.327280065	18.26538128	0.069915254	13.14157814	16.99571561	9.5	30.7
55	1414	Bell	Texas	316.8889675	196.3668727	148.5664781	0.059080622	2.168316832	0.555509901	29.28486563	16.5053041	13.31633663	11.20452617	212.9517998	101.8628569	21.73533282	0.035314444	11.31397389	1.357768618	6.75074513	0.374019798	9.758608714	4.24287323	40.67871628	43.44273042	0.258132956	15.8785533	0.066132131	16.64772731	16.08649064	9.1	30
8	77	Belmont	Ohio	358.4285714	207.3833721	169.9480519	0.064883117	2.067532468	0.498857143	34.92597403	18.87402597	12.74025974	16.91038961	226.9289993	98.81970086	26.93273389	0.032362256	10.96567909	1.411633604	5.93075217	0.369155494	14.0015372	3.914277482	43.10628759	43.14960047	0.246134818	13.74411195	0.059387755	19.82896017	15.82635134	15.6	33.1
8	149	Beltrami	Minnesota	320.9731544	198.2753239	163.852349	0.067973154	2.106040268	0.620416107	24.33355705	18.20268456	15.48926174	7.939597315	202.9121548	106.352962	17.23898851	0.03912926	11.79844188	1.182690413	7.571117204	0.415503102	7.346317373	4.458588187	33.39510246	49.20182457	0.25071908	17.40307297	0.07385906	12.9911747	18.61537312	9.3	28.7
4	226	Bennington	Vermont	358.4823009	209.2114538	170.1681416	0.065429204	2.274778761	0.685415929	31.39070796	18.90619469	16.10088496	11.47964602	232.7327763	107.6284086	24.69642632	0.03441487	11.95198046	1.334062075	7.380954735	0.333635097	12.04981376	4.811888135	39.66017799	43.9476458	0.270806995	16.39217621	0.081597134	17.04908321	17.20175727	9.3	24.8
1	9	Bent	Colorado	403.1111111	282.3160109	237.5555556	0.086444444	4.077777778	0.651777778	22.48888889	26.4	21.91111111	3.611111111	132.0580541	75.56024788	8.653166855	0.024031758	8.393598013	1.473842142	6.740590341	0.21572955	1.677165605	3.560626012	31.36401167	49.24652283	0.485449735	19.3894655	0.077592593	8.756301139	19.32283282	6.8	24.4
44	774	Benton	Arkansas	315.375969	187.0333649	148.3863049	0.05553876	2.191472868	0.553021964	29.46085271	16.48346253	12.79237726	12.14573643	221.5546884	106.9417784	22.9995039	0.034119063	11.87319356	1.337784494	6.457511583	0.362528711	11.54759177	4.695302446	40.69024167	44.0431056	0.260889627	15.26665273	0.065835948	18.10609276	17.15196098	10	28.4
2	37	Benton	Indiana	252.3513514	153.1403676	118.0540541	0.041675676	2.245945946	0.570540541	25.11351351	13.11891892	9.178378378	9.781081081	211.4327369	104.1563608	21.68578963	0.0345504	11.55719448	1.462505442	5.963671744	0.355322036	10.26617178	4.317615789	44.27831036	41.96144851	0.267374517	13.76024113	0.067921493	19.213054	16.04263548	12.3	32.7
4	51	Benton	Iowa	341.5098039	227.0742916	161.9803922	0.078705882	1.929411765	0.753980392	25.62941176	17.99215686	18.95294118	9.21372549	188.5305989	93.87678577	15.53639632	0.038274583	10.42045471	0.894733556	8.314961939	0.367286927	7.794786416	3.892506062	30.61278857	46.81722635	0.229691877	22.56998508	0.08975957	12.5337263	17.2566577	10	33.2
18	957	Benton	Minnesota	350.2821317	208.6133786	166.1452456	0.058948798	2.684326019	0.699523511	32.56812957	18.46144201	14.43343783	12.76290491	228.0416843	109.1766948	23.86326939	0.034197433	12.13166563	1.427632378	6.815930811	0.357747921	11.98085984	4.94181914	40.17426254	44.4710562	0.319562621	15.35468126	0.083276608	17.13858302	17.54428608	8.2	28.2
3	10	Benton	Missouri	261	93.19711412	112.7	0.0262	1.43	0.3747	31.38	12.52	6.71	18.75	338.9756055	150.4771849	44.42220997	0.03152681	16.73274364	1.76561965	5.530096984	0.310376942	25.17942201	7.491865525	50.2421338	41.67786927	0.170238095	8.079996928	0.044607143	28.3766848	18.02835496	14.7	31.9
16	154	Benton	Oregon	313.7012987	227.0475915	128.2337662	0.062636364	3.171428571	0.62225974	30.23051948	14.24220779	16.67337662	10.69155844	183.5813826	78.04505477	19.91832269	0.031344384	8.605714412	1.644427951	7.372031454	0.526942445	8.646799185	3.369430698	40.67790727	38.91040654	0.37755102	20.41168618	0.074078541	16.03983552	14.7585354	7	19.7
43	849	Benton	Washington	350.5724382	233.1918748	163.8292108	0.066938751	2.65147232	0.662093051	30.3171967	18.20376914	16.83886926	10.50023557	196.5392099	92.93625894	19.35886183	0.033916046	10.32310599	1.274148472	7.111439567	0.358238335	8.679310224	3.824641009	38.16658261	43.63235982	0.315651467	18.20105757	0.078820601	15.37194658	15.86361136	9.7	31.4
3	101	Benzie	Michigan	265.2079208	177.2490873	106.3267327	0.039534653	2.274257426	0.409752475	29.4019802	11.81188119	10.63366337	9.938613861	200.2164974	86.86283453	23.54113225	0.02487794	9.64204743	1.527799113	5.517928846	0.272552676	9.890520211	3.357675703	48.77407963	37.98490674	0.270744932	13.24101363	0.048780057	20.26450237	13.30404113	12.3	30.9
45	1171	Bergen	New Jersey	355.6575576	252.0878208	169.70538	0.07240222	2.893680615	0.622164816	27.98847139	18.85388557	18.59803587	8.278394535	171.7714293	85.27492079	14.28111061	0.033136299	9.473105507	1.235837409	7.616201872	0.283717693	5.238527963	3.643682563	34.13753357	45.41731463	0.344485787	20.35975471	0.07406724	11.49899152	17.00485577	7.6	20.4
9	164	Berkeley	South Carolina	355.6280488	229.7061559	167.7621951	0.07120122	2.39695122	0.634164634	29.62012195	18.64085366	17.30060976	10.6597561	196.0164846	93.37593661	18.26136123	0.033596804	10.37204394	1.129420128	7.514636004	0.326886381	8.282939259	4.168153847	36.29792961	44.94193999	0.285351336	18.7601304	0.07549579	14.3886108	17.22093731	13.5	36.5
16	856	Berkeley	West Virginia	322.3317757	207.5134448	150.9123832	0.060794393	2.110981308	0.591682243	27.86390187	16.76390187	15.27546729	11.42009346	190.9421261	91.42956085	18.25416372	0.031702073	10.15300077	1.215285806	7.155736977	0.305575536	8.448170534	3.974023547	39.19357147	43.00163333	0.251307299	17.8047952	0.070438362	18.05524776	16.42218657	11.7	35.7
55	1075	Berks	Pennsylvania	344.9134884	193.2861576	164.1953488	0.066086512	2.180837209	0.585233488	31.50362791	18.23972093	14.10790698	13.448	231.8022923	112.8353791	23.64725666	0.039087745	12.52669545	1.273656502	6.915912633	0.339885253	12.18784935	5.072489581	40.14578562	44.85921694	0.259623477	14.99499745	0.069670653	18.97663799	17.8075717	10.5	30.8
13	1048	Berkshire	Massachusetts	343.6068702	221.269342	166.4303435	0.071354008	2.291889313	0.608776718	27.59064885	18.48931298	16.57938931	9.4	194.5717374	100.7936554	16.62154991	0.036450145	11.19267315	1.155440762	7.215672988	0.362884609	7.013769325	4.333350431	36.13103178	45.85456425	0.272843966	18.01440397	0.072473419	14.84748378	17.67743596	8.8	22.9
100	1924	Bernalillo	New Mexico	342.7390852	227.1900715	157.9371102	0.066517672	2.690800416	0.616288981	30.50363825	17.5477131	16.1239605	10.38627859	192.1527418	91.11660842	18.79360379	0.033775081	10.1220758	1.303296282	6.965440635	0.323602565	7.91006202	3.898733481	38.50831983	43.46854215	0.320333383	18.02313802	0.073367736	14.33054599	16.08257429	6.5	20.4
1	17	Berrien	Georgia	450.2941176	271.3674511	187.2352941	0.109352941	3.688235294	0.804235294	40.02352941	20.80588235	26.05882353	10.35882353	178.4826462	72.83643191	17.65824436	0.042130112	8.09321268	1.36339608	8.998475256	0.274976924	6.124883482	3.293448062	39.36152061	38.51872985	0.43907563	22.11974954	0.095742297	11.1712516	15.91934371	12.5	34
23	361	Berrien	Michigan	323.4875346	215.5246081	147.8698061	0.064362881	2.765927978	0.59865928	29.17229917	16.42797784	15.38171745	10.38254848	195.42488	90.49378007	20.08729181	0.03410219	10.05161362	1.39939299	6.849282851	0.317911704	9.188320754	3.992702296	39.62288137	43.08854497	0.32927714	17.28857366	0.071268962	16.03615461	16.95824701	12.9	36.6
1	7	Bertie	North Carolina	416.5714286	264.1955524	167.1428571	0.053714286	4.714285714	0.698428571	48.6	18.55714286	14.95714286	25.31428571	180.3429459	74.39744429	21.90913505	0.023837504	8.250717702	1.770845459	5.191216526	0.252342093	11.07404276	2.789432426	45.54529741	41.42629699	0.56122449	13.0284056	0.083146259	22.55043967	14.60089305	14.1	35.5
3	25	Bethel	Alaska	457.12	238.7167823	214.48	0.07148	3.252	0.60972	40.052	23.832	20.964	8.576	214.8109467	99.78352236	20.32784104	0.037075066	11.08773403	1.369467822	8.766814235	0.295608443	6.274594519	4.853584194	35.59542635	45.45169993	0.387142857	18.95287371	0.072585714	10.85666082	19.65797954
231	6670	Bexar	Texas	326.6262369	206.4292288	152.3550225	0.062724288	2.426236882	0.584786357	29.8111994	16.92658171	14.29650675	11.77163418	211.5227513	99.78290484	21.90500699	0.035558492	11.08063639	1.323996647	6.718426877	0.321212904	10.67198924	4.375623986	40.16323865	43.46501787	0.288837724	16.37174348	0.069617423	17.34055456	16.6044367	8.9	28.2
1	6	Bibb	Alabama	281.5	154.4165168	137.6666667	0.084333333	0.616666667	0.634333333	29.31666667	15.3	7.866666667	17.71666667	209.3914289	102.9948852	22.58043343	0.048815772	11.43577402	0.526027013	4.89635204	0.51083795	10.99933421	6.076481843	40.34926734	48.45806025	0.073412698	11.1926724	0.075515873	20.24992109	24.14874232	13.2	40.1
11	181	Bibb	Georgia	328.8839779	187.641785	150.7292818	0.062546961	1.79281768	0.558779006	29.87900552	16.74143646	15.08066298	11.74033149	236.5226632	108.3056003	25.65428982	0.038367739	12.0168833	1.206478334	7.155086519	0.333852066	14.040003	5.291041581	41.62113377	41.9601208	0.213430676	16.41874543	0.06652131	19.49798568	17.54474404	11.6	30.6
2	132	Bienville	Louisiana	332.2878788	252.6145701	150.8939394	0.062530303	2.987878788	0.753886364	26.36969697	16.76893939	19.12651515	6.162878788	148.3650111	73.59502787	11.25548473	0.027196592	8.168901591	1.182602526	7.551378653	0.332549218	3.055011032	3.096323296	34.71305787	42.58795123	0.355699856	22.6989909	0.089748377	10.04399062	15.77699473
2	238	Big Horn	Montana	339.2857143	221.261996	156.0210084	0.075294118	2.178571429	0.703071429	28.64327731	17.33361345	17.3710084	11.09831933	199.7202537	89.92802313	20.29528281	0.036740516	9.990421071	1.127404392	7.629445215	0.347248972	9.448749572	4.202753362	38.42612357	42.60577879	0.259353741	18.96809763	0.08369898	15.81459051	17.73361175	14.1	36.7
1	10	Big Horn	Wyoming	309.5	177.2413706	146.4	0.0496	2.08	0.446	26.95	16.26	14.66	8.12	247.1322769	120.1156879	24.81437047	0.036475294	13.31469225	1.267102713	7.989929577	0.320349548	10.12458677	4.63431623	35.58343491	48.15097874	0.247619048	16.26558634	0.053095238	12.30460272	15.69267082	10.9	27.8
3	9	Bingham	Idaho	287.5555556	165.5561451	142.8888889	0.087555556	1.755555556	0.537	24.45555556	15.87777778	12.64444444	15.16666667	188.8427743	90.23214591	18.95942087	0.042782131	10.02218954	1.23318782	6.593932317	0.306510201	12.65259082	4.095448777	38.78399344	44.10925483	0.208994709	17.10675173	0.063928571	23.87054498	17.19562874	11.7	35
23	501	Black Hawk	Iowa	313.7724551	207.3711426	142.2295409	0.06	2.433333333	0.655946108	28.51736527	15.7998004	14.79421158	11.01377246	197.927807	88.98758283	20.79779074	0.034290841	9.884712602	1.353304651	7.067916366	0.42053685	9.801644997	3.665330293	40.59234672	40.88100137	0.28968254	18.52665191	0.078088822	17.08116358	15.18716167	9.2	28.8
2	5	Blackford	Indiana	224.8	156.8733474	78.8	0.0212	1.2	0.2004	21.9	8.74	7.48	11.74	205.9561297	84.50518982	25.907523	0.006269992	9.384839576	1.226239555	3.667179578	0.316393353	13.68610977	3.822278862	68.60574175	23.48097548	0.142857143	7.913282776	0.023857143	51.05231908	9.07367395	13.3	35.5
2	126	Blaine	Idaho	311.031746	180.4334359	150.3492063	0.058563492	2.704761905	0.553492063	26.8515873	16.70952381	13.35	8.142063492	209.856232	109.4795218	18.17229598	0.036488597	12.16541382	1.711118751	7.287878236	0.328267058	6.545025924	4.104897665	36.1246008	47.12759377	0.321995465	16.74780543	0.065891912	12.64786477	15.55790604	6.5	19.2
2	7	Blaine	Oklahoma	292.4285714	157.3044389	128.1428571	0.071285714	0.714285714	0.508142857	27.32857143	14.24285714	13.77142857	15.18571429	213.5403996	97.03654912	21.15592262	0.049155519	10.78251388	0.55117028	8.17529534	0.323205114	12.06555046	3.536712514	37.54029096	43.31034707	0.085034014	19.14936197	0.060493197	20.84700456	14.57369601	14.2	37.9
13	233	Blair	Pennsylvania	313.2360515	181.3147743	148.6223176	0.056901288	1.927038627	0.569682403	28.2	16.50386266	13.37982833	12.85751073	234.9352376	111.7899724	24.96722853	0.036983078	12.40626948	1.244425051	6.809952342	0.319479629	14.09698175	5.189237552	40.60809189	43.94271493	0.22940936	15.44919318	0.067819334	20.86905601	17.73592057	10.6	33.8
2	84	Bleckley	Georgia	300.6190476	188.6428669	139.1547619	0.06177381	2.003571429	0.56897619	29.17857143	15.45833333	11.91309524	12.15119048	220.9839672	108.8801422	22.08574179	0.041603769	12.07238576	1.365105355	7.013434249	0.419804075	10.53235028	4.962827653	40.30571379	45.52225785	0.238520408	14.17202837	0.067735261	17.06458599	19.06554637	14.3	30
3	39	Bledsoe	Tennessee	304.1282051	155.0718221	155.0769231	0.055615385	1.946153846	0.499025641	30.98717949	17.22820513	7.646153846	15.83333333	263.5780207	131.464577	28.97639063	0.050699969	14.6150223	1.266319602	5.504257865	0.31039498	17.28223808	5.929957384	42.87710481	47.53032231	0.231684982	9.592572878	0.059407814	23.88424104	17.89077944	12.1	32.3
4	48	Blount	Alabama	358.9375	185.8240151	152.375	0.054791667	2	0.461291667	39.73541667	16.93125	12.70625	19.38541667	261.5839627	112.3665196	31.78959948	0.037035445	12.47864536	1.31924072	6.51008177	0.294546805	17.59733655	5.462069371	44.72183979	42.49679122	0.238095238	12.78136899	0.054915675	23.02326213	17.44679248	13.8	32.4
16	675	Blount	Tennessee	332.2681481	211.6963369	159.3851852	0.063660741	2.535555556	0.654571852	28.00237037	17.70874074	15.67851852	8.970962963	202.2394927	98.0855752	19.36228462	0.033932917	10.9004312	1.370204252	7.216381401	0.452036283	8.238042441	4.317855235	37.49673449	44.91402671	0.301851852	17.5892388	0.07792522	14.00119711	17.41982772	13	34.1
11	245	Blue Earth	Minnesota	321.6734694	200.9701778	145.6938776	0.052240816	2.749387755	0.514493878	31.69142857	16.18897959	13.24367347	11.87428571	202.9011607	93.85266285	21.44672515	0.030411133	10.43493327	1.516822222	6.673833854	0.273827866	9.980260801	3.893317423	41.27388884	42.84378996	0.327308066	15.8823212	0.061249271	16.68294648	16.05133639	5.6	28
2	5	Bolivar	Mississippi	250.6	153.4005773	109.4	0.1004	1.26	0.2778	23.02	12.14	13.04	11.42	221.8636447	84.72270947	29.04454356	0.070492747	9.388964593	1.34159599	6.613678209	0.158078358	17.32742965	2.78874631	51.03853597	35.13602527	0.15	13.82543876	0.033071429	32.67721931	11.28384363	14.5	33.5
7	108	Bonner	Idaho	347.0648148	196.1468204	164.4444444	0.061814815	2.149074074	0.498240741	31.18240741	18.26388889	14.71111111	12.98240741	211.7448407	100.2563042	21.88272965	0.032634584	11.11982528	1.364110951	6.729678285	0.343548838	10.68709621	4.160286361	40.51840304	44.12594085	0.255842152	15.35565611	0.059314374	19.1055429	16.84417081	8.7	25.6
23	366	Bonneville	Idaho	328.9480874	215.9888231	152.9289617	0.062860656	2.342622951	0.584751366	30.06338798	16.98879781	14.32540984	12.55819672	202.405832	94.10626499	21.15463673	0.032987057	10.45762265	1.493041743	6.591284901	0.333369243	10.1411151	4.301057393	41.4237176	42.52869204	0.278883685	16.04759035	0.069613258	19.02702459	17.30979049	9.2	30.7
5	311	Boone	Arkansas	376.3536977	243.8407771	173.0996785	0.085257235	2.561736334	0.674710611	30.67588424	19.2266881	20.35337621	8.943086817	186.8043329	87.00463649	16.8668765	0.038656432	9.663716285	1.139936887	8.409058945	0.312174293	6.504725399	3.633618401	35.54604704	43.22907195	0.304968611	21.22488101	0.080322692	12.50996648	15.81756556	12.2	29.2
2	24	Boone	Illinois	387.375	230.5908376	170.8333333	0.065791667	3.533333333	0.54225	40.27916667	18.975	14.32916667	10.775	234.3121724	115.9062799	23.43614604	0.043115283	12.87199161	1.301068844	6.663474041	0.309369696	9.973546198	4.996830999	39.5096855	45.59764516	0.420634921	14.89266934	0.064553571	13.26550947	16.50420193	9.8	34.1
6	146	Boone	Indiana	275.2534247	171.1106911	121.869863	0.040465753	2.480821918	0.514363014	29.1760274	13.53424658	10.18013699	11.21164384	210.6325287	97.17004592	23.64143725	0.028375744	10.77696786	1.714547814	5.96911822	0.381269193	11.10753123	4.058594806	44.58442239	41.91792238	0.295335943	13.49765523	0.061233692	18.78837864	15.1508564	9.6	27.7
3	49	Boone	Iowa	324.1632653	249.6672436	140.6938776	0.050326531	2.526530612	0.637183673	31.08163265	15.6244898	14.7	8.010204082	148.1629781	62.848096	16.48129753	0.020505858	6.95290043	1.402531431	5.461899585	0.465291833	6.457824187	2.451821284	43.83486859	39.04552538	0.300777454	17.11960603	0.075855199	15.31737733	12.86319234	9.6	31.6
26	737	Boone	Kentucky	341.7937585	225.634101	154.8548168	0.066803256	2.516824966	0.625515604	31.56282225	17.20352782	15.62537313	11.43690638	197.5143893	91.36065158	20.01511223	0.034331662	10.14648171	1.19267644	6.989694301	0.303094356	9.006058165	4.115844881	39.25248955	42.93467267	0.29962202	17.81283778	0.074466143	15.89826565	16.90926464	11	29.9
36	582	Boone	Missouri	316.152921	206.3313023	151.0532646	0.0644811	2.3104811	0.560682131	27.8314433	16.78195876	14.01786942	11.11872852	199.6404366	97.37784183	19.64883015	0.035495472	10.81210289	1.337686252	6.648535174	0.326225464	9.277202111	4.24026021	38.97788685	44.34794046	0.275057274	16.67417269	0.066747873	17.11958742	17.10638128	7.5	27.3
2	18	Bosque	Texas	347.5	165.8176448	163	0.070611111	1.766666667	0.380777778	33.29444444	18.12222222	13.52222222	16.91111111	257.02832	113.5049702	30.02151233	0.043895478	12.60921197	1.348060453	7.018870277	0.251448985	16.58929229	4.960489748	41.05747993	42.99647637	0.21031746	15.94604369	0.045330688	20.4044724	15.98200932	10.7	30.3
17	400	Bossier	Louisiana	360.965	222.2262192	173.8075	0.0752125	2.628	0.6370625	30.991	19.3075	16.1915	10.98725	203.5909107	100.1239988	19.18364908	0.041178788	11.11778819	1.255476987	7.221098857	0.323114331	8.251136302	4.426474397	36.55139483	46.18816981	0.312857143	17.26043536	0.075840774	13.76017323	17.95176197
2	56	Botetourt	Virginia	346.9464286	256.8561535	155.9285714	0.070428571	3.782142857	0.574696429	28.66964286	17.31964286	19.66964286	5.930357143	161.8029671	77.53783982	13.89352226	0.031040807	8.612868611	1.822417896	7.601740692	0.26064836	3.080417053	2.968507296	33.95744748	44.80129731	0.450255102	21.24125522	0.068416241	8.257454333	15.11060125	11.4	25.8
1	43	Bottineau	North Dakota	256.2790698	129.9636245	119.627907	0.060767442	1.411627907	0.313465116	27.20930233	13.28372093	8.046511628	15.26511628	285.6852187	137.7073902	32.44145795	0.053498523	15.27971519	1.337408684	5.777736748	0.275104999	19.48741938	6.026898662	45.81022813	43.21101704	0.168050941	10.97875483	0.037317276	26.39919185	17.77297381	9.6	30.2
58	1453	Boulder	Colorado	328.9993118	213.3576011	154.4294563	0.062123193	2.633998624	0.568319339	29.27845836	17.15753613	14.91610461	10.99683414	203.4263204	95.51976728	20.8810269	0.034234474	10.60785224	1.477849185	6.87507024	0.336362476	9.742295174	4.139700917	39.63353017	43.22781923	0.313571265	17.1386506	0.067657064	16.16480062	16.19918097	4.5	13.3
2	13	Boundary	Idaho	324.7692308	175.9418577	148.9230769	0.064769231	1.553846154	0.448692308	32.56153846	16.54615385	12.72307692	13.78461538	238.9517514	101.626687	28.66982693	0.040428072	11.28789725	0.990885499	6.751136081	0.304664993	12.27245079	4.186388228	42.95124031	42.10884819	0.184981685	14.9399115	0.053415751	18.36072183	17.04763757	9.8	27.3
2	9	Bourbon	Kentucky	428.1111111	197.4183792	241.8888889	0.161777778	0.855555556	0.915444444	28.27777778	26.88888889	18.27777778	13.96666667	230.5656202	117.5996196	19.73874037	0.075854735	13.07955519	0.569591877	8.770782652	0.463753439	10.01658035	5.63344203	29.85557681	53.10425272	0.101851852	17.04017047	0.108981481	15.54434915	22.42380578	14	34
6	141	Bowie	Texas	331.5390071	206.4069176	169.7304965	0.064879433	2.173049645	0.750248227	25.25106383	18.85248227	15.54255319	7.991489362	204.4210588	103.5010358	18.52969203	0.033114276	11.47177198	1.407116186	7.541592933	0.558899244	7.301198262	4.207745735	36.45761472	46.09871745	0.258696386	17.44366782	0.089315265	13.30198987	16.72720428	12.5	32.7
1	7	Box Butte	Nebraska	283.2857143	146.4166204	115.2857143	0.047285714	1.414285714	0.403428571	33.91428571	12.81428571	9.042857143	17.97142857	265.6978914	106.3687339	36.07882613	0.040594519	11.84570394	1.210330501	4.969035164	0.291229561	20.87750093	5.634724854	48.94187956	39.88137179	0.168367347	11.17674865	0.048027211	26.4731051	18.05153557	11.2	31.5
6	173	Box Elder	Utah	339.8728324	213.7005072	171.867052	0.071705202	2.116184971	0.659699422	26.04913295	19.09537572	16.30693642	10.05780347	185.9145966	95.16893022	15.73118425	0.039427521	10.57035276	1.073596011	7.474626721	0.331066596	7.409986472	4.414725522	33.20956092	48.68164191	0.251926782	18.10879717	0.078535645	14.22419782	19.5984486	9.5	32.8
3	32	Boyd	Kentucky	264.9375	114.1695229	113.40625	0.0416875	1.621875	0.33128125	30.0375	12.590625	8.40625	18.209375	271.9020855	103.7954307	36.8980454	0.036265525	11.48217595	2.029207699	6.728965076	0.562054528	23.29899502	4.327569289	47.5724951	37.71094221	0.193080357	14.71656269	0.039438244	27.23476817	13.96457246	14.9	36.8
2	99	Boyle	Kentucky	316.1515152	190.4755006	149.1010101	0.054676768	2.197979798	0.498787879	30.67272727	16.56464646	11.98383838	13.42626263	227.1272192	115.8448126	22.40004034	0.03645142	12.87961295	1.20539445	6.02484476	0.294540452	11.43676777	4.94888788	40.1206066	45.6587353	0.261664262	14.2206581	0.059379509	18.03971953	16.8747473	11.5	31.5
1	33	Bracken	Kentucky	337.5151515	221.5449468	156.2727273	0.062	2.521212121	0.840848485	28.35151515	17.36060606	17.54545455	11.52121212	197.5664414	99.76135389	16.89892462	0.029868648	11.08001698	1.241131999	8.121888179	0.340400882	6.606681568	3.724407091	35.62077731	41.62853563	0.3001443	22.75068707	0.10010101	12.48875818	14.50815267	13	30.7
3	913	Bradford	Florida	327.0646221	205.0440021	150.5717415	0.065276013	2.326067908	0.538775465	30.90120482	16.72584885	13.77853231	11.23592552	208.1541267	100.5369509	20.91385656	0.036804482	11.1668152	1.287634361	6.632307064	0.304484846	9.348024913	4.337296669	40.63894469	43.74508661	0.276912846	15.6159687	0.064139936	16.8032553	16.51772876	14.1	37.2
7	19	Bradford	Pennsylvania	274.3684211	179.7449682	116.7894737	0.049263158	1.789473684	0.459105263	30.43157895	12.97894737	9.9	13.38421053	191.9707537	72.99337782	24.87743149	0.026749399	8.112880683	1.148122115	5.497421421	0.256563599	10.81173551	3.102657166	47.8469648	38.02119095	0.213032581	14.13184425	0.054655388	21.03057574	14.89900541	10.7	32.7
8	94	Bradley	Tennessee	324.3404255	226.1320581	147.8404255	0.07037234	1.730851064	0.661340426	29.64148936	16.42234043	14.56702128	11.82340426	170.1150161	78.15139992	17.01060813	0.034823881	8.667396473	0.988980086	6.50584217	0.367322832	8.317385238	3.455049317	39.59630992	42.78205099	0.206053698	17.6216391	0.078731003	19.30154731	17.04695444	14.1	33.6
9	139	Branch	Michigan	297.9064748	179.0164637	140.0431655	0.05657554	1.995683453	0.498611511	28.07122302	15.55539568	12.10719424	12.75539568	230.3497484	109.0420297	24.64754649	0.036452015	12.1024111	1.126584936	6.489839979	0.306110061	13.50389968	4.9376192	40.66604042	44.576177	0.237581363	14.75778258	0.059358513	19.52414781	17.46810473	11.2	35.1
3	15	Brantley	Georgia	383.5333333	242.9434958	177.0666667	0.065733333	2.313333333	0.629733333	34.70666667	19.67333333	18.14666667	15.06	200.121076	105.0080126	18.01551093	0.025505094	11.66013817	1.031146127	6.540724505	0.351663075	7.747734925	3.127210992	38.76719072	44.7486627	0.275396825	16.48414658	0.074968254	16.40366926	13.07011734	11.1	34.6
33	763	Brazoria	Texas	348.9606815	215.5134363	170.5609436	0.073023591	2.465530799	0.613652687	28.24023591	18.95045872	16.60629096	9.382830931	203.0581008	101.97136	18.31780185	0.039339799	11.32662161	1.24412473	7.427765834	0.349147065	7.799230048	4.492414427	34.68361813	47.16849272	0.293515571	18.14788915	0.073053891	12.86504869	18.20483769	9.3	31.6
27	284	Brazos	Texas	341.5211268	225.5240466	164.0457746	0.071429577	2.345422535	0.649827465	27.68978873	18.22323944	16.9556338	9.91971831	189.2474889	91.10033394	17.60668366	0.037003178	10.10737569	1.274301113	7.486677052	0.386992837	8.161835899	3.882506638	35.73042806	45.17633434	0.279216968	19.0932376	0.077360412	14.06047782	16.61793437	7	26
1	35	Breckinridge	Kentucky	311.4285714	215.1442898	135.4	0.051571429	2.597142857	0.549257143	29.94	15.05428571	14.84571429	9.622857143	176.552377	76.11761645	18.37435069	0.027446532	8.466392439	1.222032682	7.116214993	0.285286073	6.764547361	3.310948578	40.47204162	40.33240072	0.309183673	19.19555767	0.065387755	13.17187364	15.16444242	14.5	37.3
105	2708	Brevard	Florida	327.7813885	211.7562392	153.3157312	0.064299114	2.362223043	0.641288035	29.20727474	17.03238552	14.79150665	10.8715288	203.762711	97.28273908	20.20395884	0.03611121	10.80884771	1.334090618	7.047771953	0.360824851	9.142776733	4.271154852	38.8645148	43.94658428	0.281217029	17.1519733	0.076343814	15.72824341	16.93020967	12	26.5
2	74	Bristol Bay	Alaska	279.7837838	152.2821296	121.972973	0.041716216	2.448648649	0.391878378	31.14594595	13.5527027	9.555405405	14.79459459	260.5477296	116.9925676	31.07229848	0.032539093	12.99537198	1.905354698	6.128806477	0.263100949	15.61125461	4.98179293	46.60863805	40.9430776	0.291505792	12.44828435	0.046652188	21.21712676	14.68516428
69	4335	Bristol	Massachusetts	312.4696655	195.3383699	146.1247982	0.057446136	2.352410611	0.536296424	29.14431373	16.2344406	13.03310265	11.06936563	210.0951166	101.811482	21.33278676	0.034247047	11.3018389	1.421086231	6.495947135	0.370717215	9.69569945	4.332806465	40.968376	43.69060844	0.280048882	15.34101556	0.063844812	17.33191091	16.35569653	10.3	28.2
3	24	Bristol	Rhode Island	241.7083333	144.1741986	99.33333333	0.037166667	2.820833333	0.334583333	26.54583333	11.03333333	9.129166667	10.6375	266.8469511	103.0581101	34.94343931	0.041244324	11.37605186	1.314676161	6.287601195	0.246700061	20.29947535	5.211228315	52.35566772	34.53634253	0.335813492	13.10798975	0.039831349	28.50191446	15.21249051	8.7	21.3
1	9	Broadwater	Montana	301.7777778	224.9986912	137.4444444	0.045222222	2.777777778	0.552444444	27.97777778	15.26666667	13.97777778	8.811111111	177.003853	78.91764068	19.13368518	0.024385257	8.755251164	1.160455244	6.254777891	0.242078724	10.01062935	3.316283551	37.32546394	45.63526986	0.330687831	17.0392662	0.065767196	14.15128382	15.6105453	8.2	33.5
41	748	Bronx	New York	333.3395722	229.2573637	154.8275401	0.06840107	2.292914439	0.572427807	28.85200535	17.20147059	15.81256684	10.63917112	190.6515378	91.15618552	18.39677568	0.035336142	10.1239403	1.158766354	6.835290294	0.316940768	8.432513783	3.905987187	38.3686392	44.02591143	0.272966005	17.60544936	0.068146168	16.05746465	16.42964917	11.4	28.9
1	8	Brooks	Georgia	489.375	365.4666451	290	0.0975	3.1125	0.851	27.2125	32.225	22.9875	9.375	158.0226023	94.90203386	9.082058058	0.031943024	10.54881038	0.943811754	6.893222888	0.284283137	3.971290867	3.775937344	22.29632563	58.57044869	0.370535714	19.13322568	0.101309524	7.640516346	19.4856916	14.9	35.4
24	338	Broome	New York	302.2130178	194.4551058	129.5828402	0.053946746	2.476331361	0.524887574	31.10088757	14.39733728	12.79023669	12.15177515	218.3597136	93.93076044	25.54315063	0.0362481	10.43079421	1.386273547	6.438224372	0.297266077	12.4280833	4.515741472	43.8375157	40.62319281	0.294801352	15.53929148	0.062486616	18.35729974	16.82904774	10.6	24.7
13	329	Broomfield	Colorado	325.1033435	211.6384467	144.1489362	0.066428571	2.502431611	0.635395137	28.556231	16.01671733	16.83161094	10.39787234	192.4098001	86.86008812	18.87335175	0.035267072	9.650489417	1.3461795	7.845967424	0.319098952	8.126831997	4.129165709	37.12673248	42.36353175	0.297908525	20.50973578	0.075642278	14.21063922	17.26615794	5.8	18.2
145	3958	Broward	Florida	339.6015664	215.9276112	163.2908034	0.069371652	2.409727135	0.622113694	28.14423951	18.14156139	16.2493431	9.357200606	198.2066407	98.00513462	18.13437818	0.036761875	10.88385076	1.283447791	7.423266785	0.368480953	7.66693246	4.221956543	36.38354265	45.44042795	0.286872278	18.17602939	0.074061154	13.82086377	17.27257182	9.4	23.6
2	90	Brown	Indiana	380.8777778	249.2781131	201.1444444	0.0745	2.537777778	0.773222222	28.41666667	22.35222222	17.57111111	10.81111111	202.2187074	107.440164	16.55632829	0.037005721	11.93767669	1.205222303	7.857806933	0.379392366	6.868363449	4.665711526	32.98071398	49.1972729	0.302116402	17.82201312	0.092050265	12.03972387	18.6663233	12.1	30.9
2	71	Brown	Kansas	306.7887324	195.2649218	141.3380282	0.06328169	1.873239437	0.59915493	29.42816901	15.71126761	12.33661972	11.40140845	198.2491201	86.56549227	22.13904951	0.037535638	9.644587065	1.393452651	6.309903321	0.499071365	8.592588924	4.604884941	41.07218614	42.92077219	0.223004695	16.00704167	0.071327968	15.43546502	19.80202388	11.8	30.6
3	38	Brown	Minnesota	449.6578947	297.8015091	240.0789474	0.106552632	2.710526316	0.845052632	28.87631579	26.67368421	23.34210526	8.747368421	188.7197129	98.60610049	14.69252628	0.043066859	10.95964087	1.000490332	8.047804864	0.321005588	5.476377554	4.683217647	29.19902652	49.01946359	0.322681704	21.78150989	0.100601504	9.117272123	19.95536141	8.9	27.8
2	64	Brown	Ohio	306.625	201.7170605	153.171875	0.05846875	2.3546875	0.414125	27.203125	17.0171875	11.103125	12.8078125	246.7510096	122.9450362	26.58767449	0.038246965	13.63198786	1.428774845	5.304881121	0.23701564	15.84503973	5.812179359	40.08123204	47.20617822	0.28031994	12.71258974	0.049300595	19.52005247	19.09505147	13.3	37.3
3	75	Brown	South Dakota	342.2666667	165.3117493	163.9733333	0.06608	1.82	0.598493333	32.89333333	18.21466667	12.66266667	14.09466667	266.2233871	128.9964451	28.35023557	0.042431788	14.3200217	1.171079903	6.998195161	0.365522355	14.88734012	6.173468595	40.51794682	46.59394438	0.216666667	12.8881088	0.071249206	18.42227529	20.07251014	8.7	30.4
5	250	Brown	Texas	317.952	175.4972111	148.784	0.053256	2.2308	0.53508	31.87	16.5336	11.0796	14.718	245.2946714	120.0206942	26.23237428	0.036458318	13.33116103	1.404073395	6.003680297	0.390115931	13.9483895	5.57870695	42.17495151	44.37684099	0.265571429	13.4482075	0.0637	19.78374787	17.88528285	10.1	27.5
45	1863	Brown	Wisconsin	327.575416	204.7204724	153.1078905	0.062570048	2.390767579	0.599380569	29.55700483	17.0101986	14.63344069	10.91304348	208.1964963	100.6882153	20.80619758	0.034723057	11.16934957	1.312902687	6.816281806	0.338306988	9.626321698	4.342938107	39.35606949	44.17807482	0.284615188	16.46585568	0.07135483	16.1678542	16.94103955	9.8	27.2
17	134	Brunswick	North Carolina	323.2164179	192.2971846	151.5597015	0.060925373	2.401492537	0.507873134	30.3761194	16.83731343	13	11.89328358	227.9276816	111.0426471	22.90420304	0.03822653	12.33193843	1.258532251	6.873379954	0.294316871	10.99598255	4.88832089	40.07562084	44.88150584	0.285891969	15.04287332	0.060461087	17.81571894	17.51038914	11.4	28.6
1	94	Brunswick	Virginia	279.0851064	161.3720499	138.5	0.055542553	1.407446809	0.302680851	24.78723404	15.38723404	10.76914894	13.23297872	248.3532167	121.0492751	26.23093727	0.043389319	13.4213384	0.995195163	6.210289928	0.238357779	15.47155783	5.662650024	39.97313847	46.60804604	0.167553191	13.4188155	0.036033435	23.63478799	18.99497619	12.3	34.5
7	299	Bryan	Georgia	310.09699	184.4506084	141.5986622	0.063133779	1.989966555	0.519779264	29.63712375	15.72976589	12.85150502	12.20167224	222.5102725	100.3220823	24.81987914	0.037730016	11.14491886	1.372932902	6.484840294	0.328429144	11.19359133	4.648886846	41.81354035	42.99589793	0.23690078	15.19056172	0.061878484	17.3341173	17.13998565	11.6	28.3
4	49	Bryan	Oklahoma	300.4489796	156.5713772	131.4897959	0.044897959	2.37755102	0.448979592	34.32857143	14.61632653	8.848979592	12.7755102	268.5167859	122.0693671	32.09663642	0.034700647	13.57953381	1.567660856	5.522795723	0.340508141	14.67928849	5.579475515	47.34498959	41.89249343	0.283041788	10.76251698	0.053449951	18.72702324	17.74263368	11.8	34.9
8	217	Buchanan	Missouri	345.483871	207.779971	159.5391705	0.064013825	2.458986175	0.621995392	32.37004608	17.72903226	14.42211982	13.77004608	208.7069699	98.99355853	21.09003342	0.036764774	10.99330739	1.199615285	6.83152041	0.322655387	10.50180915	4.429386459	40.40760777	44.11766386	0.292736449	15.47472836	0.07404707	18.94808462	17.64943902	12.1	35.1
72	2885	Bucks	Pennsylvania	332.7816291	203.5435107	157.2228769	0.066205546	2.287417678	0.585223224	29.91587522	17.46745234	14.43053726	11.57854419	213.6687093	102.0081792	21.67347479	0.038097304	11.33171197	1.27520731	6.900852038	0.348648442	10.36018419	4.570924105	38.93507682	44.87733796	0.272311628	16.18758521	0.069669431	16.384901	17.49306498	9.3	26.3
2	56	Buena Vista	Iowa	401.8928571	297.4182732	177.25	0.071982143	2.9875	0.785857143	33.49285714	19.69107143	23.65	8.810714286	190.4563781	84.67912208	19.02864877	0.030690239	9.401778443	1.091949979	8.481274382	0.297810129	8.135677134	3.784815174	35.69930876	41.08077115	0.355654762	23.21992009	0.093554422	11.32249507	16.169335	10	30.7
5	65	Buffalo	Nebraska	369.5692308	190.0638559	182.1846154	0.061923077	2.210769231	0.545353846	34.10461538	20.23692308	13.66	13.75076923	231.4261584	108.4185147	24.73305542	0.034050315	12.04084187	1.302703757	6.902316186	0.29973261	11.54004752	4.694061469	41.68465377	45.08829552	0.263186813	13.22705071	0.064923077	18.33250225	17.79177889	6.7	29.6
5	42	Bullitt	Kentucky	343.6666667	217.3271763	160.5714286	0.061285714	2.635714286	0.691714286	31.35714286	17.83095238	14.40238095	10.43333333	195.5681734	93.63496698	18.28000436	0.040899284	10.38738059	1.212410962	7.367812252	0.361054492	7.237508441	3.822093308	38.70995157	44.52176652	0.31377551	16.76828191	0.082346939	14.60128107	16.00497331	11.9	32.6
6	45	Bulloch	Georgia	297.0666667	182.7829903	139.2	0.060177778	1.877777778	0.6622	25.40222222	15.47333333	14.52888889	9.322222222	214.625568	101.2856534	21.46019522	0.035495077	11.27596077	1.47348319	7.583193542	0.67516704	8.936523734	4.944051846	40.10787209	42.16748943	0.223544974	17.72463849	0.078833333	16.73220308	17.67127198	11.7	34.6
2	41	Bullock	Alabama	347.1219512	199.6830155	179.0731707	0.069731707	1.931707317	0.666878049	27.2097561	19.89268293	14.6	9.392682927	198.3489602	104.9581196	17.7956639	0.037901781	11.12354223	1.871383013	7.567714073	0.357617348	6.411178145	4.888778891	34.5644524	49.25094891	0.229965157	16.18459868	0.079390244	11.61137614	21.11661869	18.6	44.5
51	1042	Buncombe	North Carolina	328.9117083	202.9555546	158.9587332	0.063175624	2.27706334	0.554434741	29.2196737	17.65988484	13.96190019	12.18512476	211.7681028	102.0392615	21.61689543	0.036034387	11.30786145	1.340652348	6.65165098	0.327056252	10.50804373	4.413395855	38.48849622	45.39409475	0.271078969	16.11740903	0.066004136	16.41023996	17.30028153	9.3	22.8
4	36	Bureau	Illinois	319.6111111	185.3207096	127.7777778	0.075444444	2.344444444	0.525666667	35.1	14.19722222	13.51388889	12.3	215.2658257	87.25707242	25.78263367	0.043635391	9.700326874	1.501253119	7.053220514	0.292135973	11.33626304	3.935806616	45.53763821	39.07103165	0.279100529	15.39133014	0.062579365	17.79835518	14.8143423	11.6	29.9
10	242	Burke	North Carolina	317.1859504	198.7523861	150.2272727	0.055107438	2.35785124	0.574115702	30.03140496	16.69297521	12.45371901	13.81363636	207.2342004	102.4497897	20.62945776	0.034042353	11.3771565	1.19196402	6.21297192	0.318061499	11.15152439	4.500456702	41.90593267	43.62766339	0.280696576	14.46640394	0.068347107	20.93080954	16.45651544	12.8	31.5
16	552	Burleigh	North Dakota	351.1775362	232.5182623	160.4710145	0.068630435	2.449456522	0.629701087	30.96757246	17.8298913	17.09130435	10.23496377	198.9597084	93.38174389	19.40354405	0.035040043	10.37412854	1.276515905	7.578165469	0.304715676	8.352650495	4.210989529	37.66028942	43.66228839	0.291601967	18.67742219	0.074964415	14.2317824	17.32957926	8	29.4
60	1444	Burlington	New Jersey	339.4612188	218.0042308	158.9549861	0.066684903	2.468905817	0.57366205	29.49882271	17.6601108	15.90339335	10.9382964	200.3425471	95.62356956	19.69877137	0.035060612	10.61600466	1.258021099	7.020477683	0.299265944	9.168089083	4.201336899	37.70516633	44.40254987	0.293917359	17.89228379	0.068293101	15.27941452	17.1057399	9.5	27
5	83	Burnet	Texas	329.8072289	234.8700671	150.3253012	0.056903614	2.545783133	0.696795181	27.10240964	16.69036145	17.68915663	7.061445783	173.0634423	76.94870605	16.57166217	0.02798664	8.531633943	1.209898366	7.63215728	0.343100016	4.993196484	2.593522611	36.22055838	43.27690326	0.303069421	20.50253837	0.082951807	10.71080678	12.97205905	10.9	31
1	27	Burnett	Wisconsin	266.3333333	150.4948811	142.4444444	0.044814815	1.085185185	0.508851852	20.74074074	15.82962963	10.82962963	7.859259259	258.0701162	131.3697935	26.42799984	0.036667817	14.59561235	0.947718529	6.052169107	0.365209604	11.82387644	5.587921662	39.3172781	47.66888163	0.129188713	13.01384027	0.060577601	17.02942478	18.63883365	10.6	28.8
2	26	Butler	Iowa	423.5384615	242.790738	210.3076923	0.113153846	2.846153846	0.696307692	32.13076923	23.36923077	21.84230769	5.276923077	192.1269923	94.51135062	15.37230565	0.055726684	10.50043699	1.13246305	9.269518986	0.304018641	2.658317659	4.605180546	32.15678858	47.23704155	0.338827839	20.60616986	0.082893773	5.595836045	20.68098352	10.2	32.7
7	93	Butler	Kansas	309.7096774	182.2357211	143.172043	0.049709677	2.450537634	0.539612903	29.48924731	15.90215054	12.66451613	11.04086022	206.5364054	101.5601677	19.92459727	0.029946998	11.28249737	1.529297666	7.017159718	0.380390588	8.533160902	4.12425711	41.39137205	42.61228604	0.291730671	15.99634191	0.064239631	16.56935392	15.95122264	9.9	31.3
1	7	Butler	Kentucky	218.2857143	104.2487106	71.57142857	0.028	1.142857143	0.376428571	30.34285714	7.928571429	6.842857143	11.51428571	245.4812706	77.115727	37.02170843	0.024760238	8.549478768	1.341196647	5.658977544	0.36238727	12.62366924	3.735407554	58.18274453	29.98316077	0.136054422	11.8340947	0.044812925	19.04349543	12.83642095	14	35.5
4	50	Butler	Missouri	316.88	196.9822892	152.42	0.06174	2.378	0.59716	30.224	16.944	11.464	13.364	215.9526888	103.8143246	21.58708259	0.038101945	11.54254562	1.28529785	6.378396522	0.314456359	10.71157194	4.342053657	38.48767062	47.57903684	0.283095238	13.93329255	0.071090476	16.49884704	18.78809636	12.1	36.5
21	1132	Butler	Ohio	331.9019435	208.7047297	154.5962898	0.059970848	2.433303887	0.602003534	29.45583039	17.17561837	15.17173145	9.47729682	206.6521004	98.62969419	20.24302297	0.033375639	10.95986508	1.445885132	7.321226769	0.359654357	8.070877081	4.322447185	38.40601043	44.18677298	0.289679034	17.40721658	0.071667087	13.66487964	16.95738551	11.4	30.1
38	1407	Butler	Pennsylvania	333.4577114	195.9831056	160.0163468	0.064690121	2.212224591	0.574879176	29.66858564	17.77818053	14.19452736	11.6050462	218.5858878	107.3793373	21.578102	0.038350496	11.92871279	1.254444233	6.908381593	0.35190965	10.50979766	5.044850133	38.32391686	45.8658014	0.26336007	15.81028174	0.068437997	16.44754782	18.64659995	9.2	28.8
40	890	Butte	California	331.2752809	206.3013905	154.8741573	0.060142697	2.54247191	0.549703371	30.34235955	17.20561798	14.41640449	12.12977528	208.9459855	98.25631256	21.5607705	0.033037608	10.91202161	1.359439759	6.830808573	0.29136056	10.58686587	4.137168177	39.82757273	43.32880876	0.302675227	16.84361851	0.065440877	16.88798317	16.0898932	9.7	25.2
4	64	Butts	Georgia	299.90625	180.8484258	146.765625	0.062546875	2.4234375	0.522	26.44375	16.3015625	12.759375	9.459375	197.1476203	99.30307301	18.67529706	0.035503035	11.01725919	1.449156111	6.674966026	0.297867148	8.69762216	4.031951115	35.29874026	47.61716605	0.288504464	17.08409369	0.062142857	14.2271431	17.1339536	12	31.3
26	543	Cabarrus	North Carolina	360.5506446	233.6705231	173.2541436	0.072808471	2.423941068	0.711335175	27.9611418	19.25138122	18.7878453	9.336832413	191.9218016	95.47452408	16.43424663	0.034422769	10.60557646	1.123105824	7.942774008	0.334155207	7.039056876	3.949819383	33.68242501	46.27164348	0.288564413	20.04593152	0.084682759	13.14983156	17.06770452	9.8	27.8
13	420	Cabell	West Virginia	302.302381	197.6056465	138.397619	0.051678571	2.293571429	0.54412619	30.02095238	15.37666667	11.64952381	12.26119048	203.7620718	91.98098394	22.91886188	0.031363748	10.21131165	1.338859665	5.828672639	0.341750276	11.24405552	4.056021131	44.37452987	41.79493297	0.273044218	13.83053716	0.064776927	20.22822963	16.55882189	13.8	33.3
20	576	Cache	Utah	321.2274306	190.7385699	150.5451389	0.062694444	2.123263889	0.541862847	30.98472222	16.72395833	12.521875	12.59236111	228.7066489	107.3147546	25.2482585	0.038332692	11.9119261	1.279503739	6.135887628	0.325451929	12.68833129	4.92343468	42.84363006	43.46176364	0.252769511	13.6946063	0.064507482	19.52657469	17.56572415	6.4	22.4
30	1074	Caddo	Louisiana	333.0223464	210.5699916	159.6750466	0.067195531	2.427467412	0.603053073	28.47802607	17.74199255	15.3367784	9.907541899	208.9649618	101.5963336	20.05951907	0.037651222	11.28730777	1.304219182	7.358631076	0.325391281	8.59257929	4.578459032	37.3333154	45.34616509	0.288984216	17.32051951	0.071792032	14.56679444	17.7958365
6	142	Calaveras	California	344.3098592	211.2934721	163.9295775	0.067105634	1.86971831	0.532401408	31.21690141	18.20915493	13.80633803	13.53239437	218.3845019	104.4408217	22.58856905	0.039012594	11.59790536	1.081926286	6.365556098	0.287306056	11.6334488	4.925841399	38.59090196	46.09964292	0.222585513	15.30945511	0.06338112	17.93121681	18.30645632	9.6	25.3
13	358	Calcasieu	Louisiana	333.2067039	210.4601875	157.2569832	0.063782123	2.575977654	0.581946927	31.15	17.47150838	13.80363128	12.34581006	208.4334669	99.17456236	21.78612234	0.034930607	11.01903959	1.447629296	6.377361221	0.478848558	10.56552858	4.679785208	41.2691203	43.89623492	0.306664006	14.83464478	0.069279396	17.70500595	18.22063802
2	16	Caldwell	Kentucky	362.9375	281.4233453	188.6875	0.1105	2.20625	0.824375	20.275	20.96875	23.00625	5.4875	166.4900204	75.95486969	14.79117533	0.03865288	8.447607046	1.021136032	8.10961417	0.299129208	5.842785137	3.805401563	26.73061748	48.36065008	0.26264881	24.90873244	0.098139881	8.733188507	20.83006869	12.3	33.2
7	80	Caldwell	North Carolina	311.5375	192.5102535	148.5	0.0730625	2.05	0.6304625	27.2325	16.49625	14.135	13.07875	209.7161449	106.7422	19.42013462	0.04395604	11.84403163	1.351083675	7.279998494	0.438392394	10.15970199	4.252336932	36.63856226	45.28688822	0.244047619	18.07454952	0.07505506	17.26330202	16.00050341	13.9	31
3	433	Caldwell	Texas	372.3233256	214.0669943	182.5889145	0.076690531	2.364896074	0.650937644	31.12355658	20.28475751	16.73210162	10.59099307	208.7197172	101.1675662	19.82161816	0.038575782	11.23651097	1.261175904	7.553623001	0.332426185	7.527188265	4.471929958	37.17059145	45.80146981	0.281535247	17.02793874	0.077492577	13.14513951	17.8586847	9.7	28.4
6	114	Caledonia	Vermont	336.5350877	203.1147331	154.6666667	0.064868421	2.659649123	0.653991228	32.83421053	17.18333333	12.95701754	13.64473684	207.0788222	96.94111247	21.41989208	0.038480885	10.76826975	1.429462356	6.591954255	0.347736967	9.658034192	4.441228552	40.43095505	44.02138244	0.316624896	15.54766251	0.077856099	16.7958177	17.57297734	7.9	29.1
18	435	Calhoun	Alabama	342.9425287	208.9908178	160.645977	0.05962069	2.469655172	0.605995402	30.89471264	17.84850575	15.01494253	11.75816092	208.4497223	97.23460558	21.34017933	0.029665532	10.79733294	1.363148868	6.917530954	0.37250864	9.014855345	4.048686183	40.89707957	43.30840779	0.294006568	15.79451263	0.07214231	16.90866614	16.20778594	14.3	32
1	27	Calhoun	Florida	434.3333333	274.7848307	239.8888889	0.091592593	1.811111111	0.946148148	25.96296296	26.63333333	22.22222222	6.711111111	202.626933	135.4319604	9.170774787	0.038984711	15.0242862	0.692022983	7.870365474	0.433632587	2.268825426	5.519952502	23.92273434	57.16096879	0.215608466	18.91629686	0.112636684	6.571838614	20.77067336	15.9	40.7
11	282	Calhoun	Michigan	304.7304965	203.7661969	139.0957447	0.055336879	2.513120567	0.581031915	27.4748227	15.45283688	14.14858156	9.776241135	196.8855314	88.88665975	20.82821564	0.030582035	9.868066086	1.726380624	7.08778531	0.659920124	8.995979615	3.767355977	41.05992575	41.34501389	0.29918102	17.59506036	0.069170466	16.53576289	15.17890914	12.2	34.7
1	15	Callahan	Texas	171.2666667	165.6544877	72.66666667	0.055133333	3.7	0.338466667	21.85333333	8.066666667	4.146666667	11.12	114.4006258	54.95517855	13.11071002	0.051492397	6.101615109	2.04686269	2.607898793	0.188217829	8.247604748	2.338421732	47.58799098	43.48147144	0.44047619	8.930537586	0.040293651	27.47940399	17.16156866	10.9	29.4
6	1053	Callaway	Missouri	325	187.0264452	154.0037987	0.058188984	2.13988604	0.57317284	29.96609687	17.11035138	13.26087369	11.95460589	227.4241818	110.2099421	23.34059728	0.035444561	12.2401484	1.322420077	6.711666733	0.379643515	11.26388949	4.939096875	40.7062735	44.3819523	0.254748338	14.9117742	0.068234862	18.34380503	17.68637345	9.7	34.3
3	31	Calloway	Kentucky	386.3225806	223.6288155	192.1290323	0.063741935	2.977419355	0.660258065	31.06774194	21.34516129	17.95483871	10.33225806	215.4071186	106.3382683	19.78707685	0.032973494	11.80970029	1.534132012	7.912049577	0.313493663	8.501736908	4.906976468	34.83945764	48.01888597	0.354454685	17.14165639	0.078602151	13.60607899	19.24602289	10.2	28.1
7	264	Calumet	Wisconsin	358.5189394	212.4898971	167.4507576	0.063287879	2.517424242	0.601064394	32.89962121	18.60227273	15.53333333	12.80113636	212.7132152	99.42831148	21.90227918	0.033402061	11.04110862	1.436334571	7.17640541	0.338818557	9.59093747	4.202879699	39.58768697	43.76218665	0.299693362	16.65012637	0.071555285	15.2613884	16.62922761	7.6	29.3
10	227	Calvert	Maryland	302.2422907	201.3085829	139.7621145	0.059594714	2.483700441	0.493550661	27.85110132	15.5339207	13.13259912	9.59030837	205.0746395	95.66696615	21.24745932	0.03555712	10.63003637	1.307162131	6.549736829	0.271028301	9.698265355	4.301052395	39.24016052	44.07108247	0.295678624	16.68875701	0.058756031	15.48905944	17.20428466	8.9	29.8
17	413	Cambria	Pennsylvania	304.2324455	170.0840965	147.3970944	0.0541477	1.953026634	0.495554479	28.30774818	16.37699758	11.47506053	12.13123487	228.5693539	108.1604251	24.46762131	0.035652038	12.01795914	1.416494361	6.452240596	0.333430528	12.58463732	4.743328545	41.81779674	44.19241876	0.232503171	13.9897845	0.058994581	19.76487816	17.43080707	12.3	29.2
17	579	Camden	Georgia	381.0690846	233.7572432	184.1450777	0.073379965	2.317789292	0.716170984	32.21295337	20.45958549	17.32452504	11.08583765	202.0563551	97.01104358	19.31253313	0.036462877	10.77360056	1.117690129	7.333959507	0.355770975	8.463956145	4.277154036	37.24164113	45.32010525	0.275927297	17.43825361	0.085258451	14.57153745	17.41590278	10.3	31.5
6	28	Camden	Missouri	271.0714286	207.1849126	105.4642857	0.04425	4.642857143	0.502892857	31.32857143	11.71071429	11.44642857	10.44285714	172.2405248	70.44470511	20.63562961	0.022648508	7.811727984	2.189941021	5.811528896	0.24795067	8.937271657	2.407818593	44.29814695	39.14144733	0.552721088	16.56040572	0.059868197	16.23402366	11.68321171	11.1	28.1
62	1055	Camden	New Jersey	328.1279621	214.5996736	154.6559242	0.066294787	2.470236967	0.592740284	28.3864455	17.1828436	15.38075829	10.62246445	200.7951362	95.44772506	19.74412708	0.036626853	10.59743127	1.258409017	7.133545829	0.317733202	9.620090805	4.244608484	38.43237506	43.60041156	0.294075829	17.87242665	0.07056432	16.75317187	16.91081983	10	29
2	9	Camden	North Carolina	309.8888889	127.7387893	162.2222222	0.101666667	0.644444444	0.220111111	31.9	18.01111111	6.388888889	21.32222222	267.6254776	129.7725084	29.85551005	0.072084967	14.40727474	0.787547719	5.798293403	0.240253423	17.27915854	7.382210928	43.781163	47.65045403	0.076719577	8.568382978	0.026203704	25.05970137	24.08484697	11.4	32.3
1	9	Cameron	Louisiana	334.2222222	265.0859281	126.3333333	0.088888889	2.111111111	0.770444444	40	14.02222222	12.23333333	11.74444444	142.2802792	47.94776209	19.13813251	0.027398075	5.269253203	2.678732695	5.229293834	1.182662211	3.514782246	2.047697533	46.99494036	37.11033679	0.251322751	15.89472285	0.091719577	10.91646102	14.69377007
13	216	Cameron	Texas	316.087963	187.4069054	144.125	0.054319444	1.889814815	0.541013889	28.92175926	16.00925926	13.3587963	11.02314815	221.8469003	104.9183758	22.72653205	0.035597568	11.649322	1.075444086	6.516418884	0.31494018	9.871592391	4.736382985	40.70892906	44.21422473	0.224977954	15.0768462	0.064406415	16.54541872	17.05205264	9	31.8
12	287	Campbell	Kentucky	332.4947735	214.2873842	152.6898955	0.064195122	2.274216028	0.552986063	30.31010453	16.96550523	15.09268293	12.9630662	199.3873776	92.26085013	20.48459305	0.035440265	10.24178403	1.181665641	6.853424763	0.307812982	10.46074127	4.427739095	39.54877727	42.95244381	0.270740003	17.49877892	0.065831674	17.65664513	17.74571199	10.6	32.6
1	14	Campbell	South Dakota	432.0714286	261.2432954	229	0.063142857	3.242857143	0.799214286	36.24285714	25.45714286	15.59285714	11.37857143	216.8388456	107.2359255	22.69540135	0.022193381	11.91696065	1.47196362	5.507017029	0.317097384	9.781977505	4.850908803	39.47332441	48.58025654	0.386054422	11.94641905	0.095144558	15.1218355	20.31304189	10.5	32.5
1	289	Campbell	Tennessee	313.0795848	160.0770091	143.8581315	0.05550519	1.894809689	0.467051903	32.90311419	15.9799308	10.30865052	16.26851211	266.8845024	120.3535667	31.54926999	0.042102929	13.36443644	1.362916789	6.232389988	0.3244362	18.46759423	5.691098036	44.87819663	43.0946844	0.225572582	12.02711897	0.055601417	23.59448586	17.99107952	13.2	32
2	47	Campbell	Virginia	343.106383	249.8862623	154.1702128	0.06787234	2.621276596	0.969595745	29.3787234	17.13404255	17.71702128	11.06170213	167.643562	76.073826	15.6056765	0.034189995	8.454804775	0.98223869	7.4048093	0.391618411	6.997470434	3.074415136	37.27382898	42.38002526	0.312056738	20.34614576	0.115428065	14.31674325	15.25816929	10.5	32.6
6	172	Campbell	Wyoming	285.5	160.2359343	139.0116279	0.054348837	1.759883721	0.473959302	27.29767442	15.44709302	10.16744186	13.15290698	241.485554	112.1575182	27.47236025	0.036621357	12.46842986	1.382784544	5.970844222	0.445567482	15.24238268	4.843696057	42.76593411	44.39560281	0.209509967	12.83846308	0.056423726	21.85854776	16.97560935	7	33.6
17	252	Canadian	Oklahoma	306.1468254	171.8117489	140.3690476	0.056404762	2.236904762	0.51952381	29.98214286	15.59960317	12.31666667	13.30277778	229.9025404	105.2304146	25.40200201	0.038421232	11.69534737	1.40154505	6.774581809	0.448458626	13.8955421	4.943311552	41.82293779	42.91849919	0.266298186	15.25856302	0.061848073	19.60105421	17.44571746	11.3	34.2
3	91	Cannon	Tennessee	389.2197802	254.4015244	180.3076923	0.072857143	2.832967033	0.780549451	33.18351648	20.03296703	18.88901099	9.143956044	185.3510279	93.9940866	15.48559339	0.031082031	10.46602659	1.306016733	7.57038146	0.459798662	4.861928883	3.903605985	34.77323736	45.91662619	0.33725798	19.31013645	0.092922554	9.249652648	17.69024176	12.2	31.6
31	494	Canyon	Idaho	309.694332	204.7986258	140.562753	0.054524291	2.571255061	0.582279352	29.11963563	15.61700405	13.79898785	10.13360324	189.7144371	89.10129972	19.37914706	0.029844237	9.893280055	1.543175225	6.545395706	0.381966349	8.185250681	3.688669467	41.41216637	41.88040314	0.306101793	16.7074305	0.069318971	16.18436441	15.23789154	10.5	32
10	251	Cape Girardeau	Missouri	330.2071713	187.0210591	159.3585657	0.060055777	2.453784861	0.546183267	30.65458167	17.70239044	12.97051793	11.93545817	242.6161789	121.1270581	24.81619346	0.03584524	13.44540069	1.622456092	6.854773005	0.442512369	12.53480095	5.491936641	41.73112464	43.73819804	0.292117245	14.53067732	0.065021817	18.01263468	17.21102047	11.4	32.7
12	173	Cape May	New Jersey	367.7976879	234.1090798	171.017341	0.068052023	2.572254335	0.615306358	31.93815029	18.99942197	17.58554913	11.06473988	194.2133782	92.54893669	18.39423888	0.032919056	10.26422716	1.160831696	7.562876559	0.294036603	7.792785449	3.862129806	37.52300412	44.16431532	0.306220754	18.31268056	0.073250757	14.8651083	16.11057539	11.4	27.1
1	10	Carbon	Montana	478.7	357.0903522	246.8	0.1146	3.35	0.9889	32.71	27.41	24.76	7.44	141.9440322	75.07724881	8.863472534	0.034627336	8.337196434	0.792733321	7.584676458	0.301934924	2.785586795	3.623213077	27.2919425	50.36695764	0.398809524	22.34109986	0.11772619	8.640120953	21.74904419	8.9	24.1
6	268	Carbon	Pennsylvania	346.1679104	183.742153	146.1641791	0.055578358	2.132462687	0.686973881	36.1608209	16.23059701	13.31791045	13.7141791	236.2732885	101.5517222	27.15565921	0.033655955	11.23623655	1.334580518	7.004432617	0.394679568	12.26476287	4.779433489	44.10677367	40.29548382	0.253864606	15.59774252	0.081782605	18.28226986	16.90139475	10	35.9
2	168	Carbon	Utah	380.125	248.3299785	173.5952381	0.073946429	3.180952381	0.690482143	33.29047619	19.28511905	19.07678571	8.825595238	189.7201062	92.18675928	17.31849891	0.032527191	10.23531419	1.381634138	7.672473728	0.304548902	6.033031761	3.897770684	36.79841916	43.94791584	0.378684807	19.25366501	0.082200255	10.90395378	16.61914688	9.4	28.9
2	20	Caribou	Idaho	338.7	172.0008159	156.6	0.05235	1.505	0.44975	32.34	17.405	11.95	14.035	258.9079152	116.5935103	28.69501984	0.035122841	12.96577383	1.097265262	6.272907523	0.238589125	14.43368882	6.367858364	43.8206574	43.20002474	0.179166667	12.97931786	0.053541667	20.27383652	19.61554576	10	27.7
4	554	Carlton	Minnesota	334.034296	182.4772714	155.8519856	0.053200361	2.008483755	0.493057762	34.76823105	17.3101083	10.4631769	17.18140794	242.6415643	111.7488115	28.04340118	0.034040448	12.40391082	1.309094598	5.52011983	0.375767673	16.05559215	5.338322077	46.7415628	41.8702668	0.239105209	11.3881704	0.058697353	25.42223096	17.68473247	7.7	28.1
2	24	Caroline	Maryland	385.875	214.4137533	200.375	0.100916667	1.545833333	0.767291667	26.54583333	22.24583333	19.35	9.779166667	195.2099898	104.2426059	13.62244432	0.047702552	11.5644789	0.857471901	8.644872855	0.357574673	5.582353783	5.344323762	27.86352497	52.41628412	0.184027778	19.72019091	0.091344246	10.55711537	23.73265253	11.3	34.2
3	20	Caroline	Virginia	282.3	234.5650346	105.3	0.058	2.435	0.6294	27.055	11.69	17.095	6.445	165.3157321	53.65904469	20.77041241	0.027145224	5.965031018	1.259936424	7.280550142	0.327057803	5.726343212	2.297505636	43.61291943	33.59051989	0.289880952	22.79656068	0.074928571	11.47219676	12.65007813	11.1	29.7
5	239	Carroll	Arkansas	309.2217573	193.9615233	147.3891213	0.054380753	2.345188285	0.537987448	28.15439331	16.37824268	13.01129707	10.09288703	211.8593636	103.4960101	21.55272356	0.033882597	11.498147	1.418083861	6.490903174	0.336941047	9.494982803	4.299410368	39.64851129	45.10230084	0.279189081	15.24918787	0.064046125	16.15951309	16.68187693	12.5	36.2
12	146	Carroll	Georgia	333.5479452	205.8281445	150.609589	0.063671233	2.659589041	0.607109589	30.83561644	16.73561644	15.57876712	10.91780822	194.7052737	88.71613983	19.59716056	0.033467537	9.864531752	1.303334537	7.394771129	0.431701901	8.352241474	3.835394702	40.04981384	42.19085974	0.316617743	17.75932642	0.072274951	15.72498805	16.20082708	11.6	29.8
2	62	Carroll	Illinois	413.516129	306.1070228	203.8225806	0.102822581	1.801612903	0.633854839	31.16612903	22.64032258	21.21935484	8.893548387	190.3973725	102.1971639	13.41037282	0.049662377	11.34020076	0.791199116	8.67173064	0.308841534	6.362023847	4.48040949	29.92428736	48.51563541	0.214477727	21.56007723	0.075458909	12.49743272	18.7670737	11.8	31.6
1	18	Carroll	Iowa	248.2777778	184.9462466	92.33333333	0.039055556	1.783333333	0.6455	25.9	10.25	12.18888889	5.983333333	177.9489122	69.91046516	20.4179325	0.025084059	7.754352545	1.101695658	6.50032842	0.352365123	6.875032607	3.628299456	49.64779897	33.48590958	0.212301587	16.86629146	0.076845238	9.7856206	13.64918123	10.3	29.6
1	6	Carroll	Kentucky	446	234.424399	184.1666667	0.092	1.816666667	1.001833333	33.46666667	20.45	29.3	10.46666667	199.0546307	86.80469251	14.73297122	0.043633146	9.639077224	0.734917608	12.40672441	0.417159896	5.478130739	4.246865574	29.71074565	44.2737319	0.216269841	26.01552245	0.119265873	9.852600284	19.67317738	13.6	38.2
21	387	Carroll	Maryland	311.4754522	208.3989484	144.3333333	0.056033592	2.420930233	0.568124031	28.86020672	16.03591731	13.53824289	12.07622739	199.5710098	90.38885019	21.77131647	0.03177874	10.03573675	1.323620887	6.2581923	0.289855099	11.13357509	3.97599527	40.83258162	43.37899227	0.28820598	15.78842611	0.067633813	18.5199441	16.53564045	8.5	27.7
5	67	Carroll	New Hampshire	378.4925373	224.7333823	184.6268657	0.074835821	2.265671642	0.732716418	31.42537313	20.51641791	17.22835821	11.84925373	186.8233423	87.9650828	17.44718317	0.036098332	9.760803289	1.309442848	7.908003454	0.446782034	7.367130172	3.437521187	35.83995068	45.48943829	0.269722814	18.67061102	0.087228145	14.93264234	15.95399637	9.9	23.1
4	235	Carroll	Ohio	338.4297872	208.6564643	156.8553191	0.056604255	2.82893617	0.560697872	33.91659574	17.42595745	12.52425532	14.67234043	226.9650197	108.2285777	24.58323481	0.038122308	12.02667488	1.455462956	6.129683113	0.310913555	13.29092824	5.11748019	41.50801669	44.16660222	0.336778116	14.32538109	0.066749747	19.3760138	17.49923502	13.1	34.5
2	19	Carroll	Tennessee	441.5263158	281.9783695	248.2631579	0.074578947	2.094736842	1.044105263	35.19473684	27.58421053	15.04210526	13.97368421	211.2876703	117.2053135	19.52032465	0.039912617	13.00512718	0.892482513	5.108942969	0.324057909	11.9966153	6.008203851	34.21231703	53.71975718	0.249373434	12.06792579	0.124298246	17.04488191	22.30080149	13.7	30.3
2	35	Carroll	Virginia	317.0285714	247.5487697	122.4	0.034742857	5.211428571	0.704514286	36.08857143	13.59714286	14.65142857	7.191428571	168.4282734	72.0460754	18.49898608	0.017496115	8.001658785	2.306063508	6.58389856	0.32445953	4.600049115	2.632231801	45.56397037	36.95745011	0.620408163	17.47857952	0.083870748	10.6644039	12.8237818	11.3	31
1	7	Carter	Missouri	278.7142857	275.4906512	109.2857143	0.04	5.471428571	0.923571429	25.55714286	12.12857143	16.9	7.971428571	136.6839285	65.85389159	13.47614447	0.009252836	7.334146795	1.531709335	3.93516297	0.606790035	8.073588113	1.817576979	45.56918713	39.8093007	0.651360544	14.62151217	0.10994898	26.87505703	13.47703144	12.1	32.5
5	251	Carter	Oklahoma	376.0996016	249.7012842	182.0278884	0.091410359	2.555776892	0.708438247	28.77968127	20.22031873	19.61593625	6.973705179	190.1526852	94.11254038	15.89841242	0.044647266	10.45120916	1.057963548	8.220095273	0.33563051	5.274397583	4.36527053	32.90041646	46.58531564	0.304259154	20.5142679	0.084337887	9.420818838	18.79714021	13.1	32.4
15	172	Carteret	North Carolina	329.4127907	197.91068	153.1453488	0.070889535	1.895930233	0.563680233	27.76337209	17.01453488	16.53662791	9.652906977	212.4126634	96.13433357	22.0695421	0.040876481	10.54780162	1.399785298	7.999619371	0.308889442	8.929445878	4.287289461	38.28397936	42.8306525	0.22570598	18.88536813	0.06710479	13.65340093	16.87899418	10.8	26.2
14	172	Carver	Minnesota	354.6686047	220.082689	165.5697674	0.064703488	2.413953488	0.646372093	32.7494186	18.39302326	14.97383721	12.8744186	212.8694785	99.55095406	22.72428351	0.035644272	11.05119127	1.304027796	6.441626043	0.364921794	11.13401394	4.943974154	40.07094462	44.40886415	0.287375415	15.52019124	0.076949059	16.55452073	18.88832461	6.9	24.2
20	768	Cascade	Montana	331.9036458	212.1374631	151.5143229	0.06443099	2.533463542	0.615289063	30.18515625	16.83463542	15.38463542	10.53268229	195.3222083	89.4687109	19.94960286	0.034234365	9.937478284	1.283390851	7.053753383	0.340511928	8.770326768	3.845767775	39.85962816	42.52679267	0.301602803	17.61357916	0.073248698	15.74979145	15.93169778	8.7	29
2	20	Cass	Illinois	323.25	193.5059588	131	0.0522	1.98	0.6906	35.82	14.54	13.495	16.025	231.5601748	94.1052535	29.21409317	0.033312667	10.43872082	1.172535162	6.117784154	0.343045006	13.92420926	4.485712766	46.2589344	40.22903251	0.235714286	13.51203309	0.082214286	19.50934593	16.64905893	10.5	28.8
1	43	Cass	Iowa	342.8604651	254.2060619	153.744186	0.060674419	3.325581395	0.636209302	30.88837209	17.08604651	17.72790698	8.523255814	178.5919388	75.86138834	19.54166748	0.03157395	8.419447302	1.478548681	6.909782962	0.255599115	8.516821709	3.38226864	38.96050032	42.15073049	0.395902547	18.88876919	0.075739203	14.31231352	15.92374134	9.9	32.1
3	124	Cass	Minnesota	272.6774194	203.5341333	118.483871	0.046491935	2.835483871	0.556467742	26.07016129	13.16693548	13.675	9.975806452	178.6903401	77.50624633	19.59385896	0.027180028	8.612051383	1.672620037	6.924692743	0.308922327	8.668106868	3.201719755	43.55855376	38.21334965	0.337557604	18.22809659	0.06624616	18.49052666	13.70432196	11.6	27.4
6	88	Cass	Missouri	341.9659091	211.2392439	173.8977273	0.066431818	1.822727273	0.616897727	25.38636364	19.32613636	16.36136364	9.393181818	199.6609073	105.5545428	16.3958236	0.035553607	11.73206452	0.930464608	7.483508023	0.31608011	7.58813872	4.963215228	32.23589382	49.36869575	0.216991342	18.39541043	0.073440206	13.64644795	20.80873548	9.9	30.5
7	148	Cass	Nebraska	338.1081081	225.2935116	154.0945946	0.06902027	2.052027027	0.635540541	28.14662162	17.1222973	17.95472973	10.70743243	208.734674	94.33775554	21.51897365	0.036730473	10.47394595	1.114447435	7.622659775	0.472058551	10.7115339	4.132834286	37.87735419	43.27647306	0.244288932	18.84617275	0.075659588	16.89504509	16.74154501	8.9	33.8
31	1473	Cass	North Dakota	334.8533605	237.3185673	152.3740665	0.066928038	2.485471826	0.655746096	29.54874406	16.93048201	16.22532247	10.52722335	193.3909434	89.84560237	19.41361635	0.032926646	9.961628212	1.406059979	7.050166464	0.368092589	8.715498867	3.855515258	39.54052311	41.95283148	0.295889503	18.43875675	0.078065011	15.79037714	15.52634174	7.3	27.3
1	10	Cass	Texas	434.5	255.2036427	189.1	0.1199	1.85	0.7959	29.66	21.02	30.48	6.23	214.3395654	121.1867263	13.48818415	0.04551124	13.48231997	0.759562658	9.893311735	0.359565085	4.622437786	4.158481717	27.60810154	46.61632549	0.220238095	25.77557297	0.09475	9.869582218	16.46220311	13	30.7
1	11	Cassia	Idaho	333.2727273	209.9631329	141.8181818	0.069363636	1.218181818	0.564	34.79090909	15.74545455	13.81818182	22.30909091	199.2983832	84.88098853	22.19210497	0.038794241	9.428389457	0.658324763	6.952306976	0.295219202	14.63301619	4.102427237	43.30649333	39.41706653	0.145021645	17.27644014	0.067142857	29.04279883	17.06535977	10.3	30.8
2	74	Caswell	North Carolina	265.6756757	181.118661	120.7567568	0.044810811	2.555405405	0.5085	26.84864865	13.40945946	10.66216216	11.20405405	192.336795	85.71520567	22.43385519	0.030012849	9.493922101	1.897281664	5.73024327	0.30630375	10.62421709	3.391056463	44.57788729	40.54857038	0.304214929	14.87354233	0.060535714	21.20341912	13.9905869	13.2	35.8
2	11	Catahoula	Louisiana	348.6363636	127.0618842	170.2727273	0.052818182	1.745454545	0.341	35.77272727	18.9	9.645454545	23.77272727	347.4518406	170.0421851	39.58424549	0.04320636	18.86220962	1.895628718	6.791746952	0.28862362	26.5723059	6.949864708	42.88905542	47.56025956	0.207792208	9.550685017	0.040595238	27.84995575	19.23990521
14	193	Catawba	North Carolina	331.746114	200.3899555	165.2279793	0.068632124	2.176165803	0.554072539	27.79170984	18.35025907	14.41968912	11.60414508	219.1129783	115.5644831	20.23817917	0.036925789	12.71636245	1.468030526	6.858880812	0.328665358	10.15874902	5.091665977	35.87376626	47.76993104	0.259067358	16.3563027	0.065961017	15.7617255	18.81740746	13.4	30.8
8	132	Catoosa	Georgia	338.7424242	195.6211533	165.2424242	0.061575758	1.993181818	0.649378788	27.57121212	18.35833333	15.89166667	11.24393939	212.2691178	106.504378	19.25580914	0.034087211	11.82627871	1.170937934	7.70143581	0.329731364	9.196711432	4.668345451	36.05375063	45.40832317	0.23728355	18.5379262	0.077306999	16.32721859	18.0053042	12.5	26.5
1	211	Catron	New Mexico	302.7725118	247.7318022	132.985782	0.036938389	4.215165877	0.542388626	31.38909953	14.78009479	13.28246445	9.851184834	169.6755263	77.21387644	18.58793427	0.019873969	8.589944583	2.150142577	5.840151525	0.279631426	7.733982825	2.75231864	42.7593807	40.77568962	0.501805462	16.46492969	0.064570074	14.75286487	12.3397209	10.2	21.9
10	342	Cattaraugus	New York	344.1871345	214.6950535	158.4385965	0.066274854	2.467836257	0.631119883	31.18216374	17.60233918	15.81988304	10.52923977	203.2316762	96.81114736	19.92313279	0.035575337	10.7536709	1.233539608	7.331094465	0.312575956	8.357427599	4.406885104	37.95751229	44.13752572	0.293790031	17.90496199	0.075133319	14.67346406	17.74076396	10.5	28.4
1	53	Cavalier	North Dakota	267.7358491	158.4982853	119.754717	0.044264151	1.798113208	0.427886792	30.93584906	13.29056604	7.418867925	17.05660377	218.9665561	93.84876334	27.5874009	0.029357931	10.3362964	1.10405905	4.902481332	0.248181523	17.53568581	4.29605965	49.80065894	39.20665933	0.214061096	10.99268174	0.050938904	29.64215261	16.0612928	11.2	31.2
3	39	Cayuga	New York	317.8974359	257.7414439	128.8461538	0.044487179	4.643589744	0.630282051	33.01025641	14.32564103	13.77435897	6.523076923	167.8234227	74.33576256	18.33218361	0.018032637	8.270106212	1.785520402	5.027694399	0.311686491	5.993105976	2.558151307	44.31815044	39.51766021	0.552808303	16.16418934	0.075033578	10.25810916	11.92591752	10	30.3
18	290	Cecil	Maryland	331.7448276	217.30004	157.0517241	0.058689655	2.555862069	0.610010345	29.85793103	17.44655172	14.36344828	12.36	196.1010456	92.82966053	19.80093025	0.031677898	10.31062546	1.346031124	6.632264095	0.328302876	9.674230426	4.064856877	38.13754487	45.10195281	0.304269294	16.76050232	0.072620279	16.39410636	17.1933428	10.7	31.8
2	36	Cedar	Iowa	335.0833333	168.0432345	155.9722222	0.078972222	1.072222222	0.639777778	25.67777778	17.32222222	18.96666667	15.21944444	238.2979076	122.3456505	19.64785288	0.048326739	13.62612677	0.975835166	10.07384114	0.664633396	12.28007347	4.708521245	30.62776069	46.35145303	0.127645503	23.02078628	0.076164021	18.25776764	16.96938716	10.7	32.8
2	15	Cedar	Missouri	280.0666667	207.2508816	124.8666667	0.043066667	2.72	0.637866667	29.87333333	13.87333333	9.913333333	11.01333333	179.0588853	69.43367886	22.96644978	0.035480531	7.7557237	1.371577911	5.563074448	0.290222347	11.20289408	2.731081779	47.87405938	39.4358106	0.323809524	12.69013002	0.075936508	20.78196298	13.14175337	12.5	34.3
21	526	Centre	Pennsylvania	335.6102662	193.5308402	157.0722433	0.063237643	2.351330798	0.606998099	31.73041825	17.45	13.26825095	13.33060837	224.6761631	108.5129705	23.0685702	0.039621356	12.04746466	1.330911297	6.61098096	0.357251695	11.8872235	5.159837642	39.98240606	45.14948144	0.279920333	14.8681125	0.072261678	18.39773833	18.65427981	7.7	25.3
5	137	Cerro Gordo	Iowa	358.2408759	229.330923	169.3284672	0.072934307	2.883941606	0.738284672	29.27080292	18.81678832	18.59927007	8.394890511	195.1442718	95.84342717	17.32593837	0.035426998	10.64984175	1.361588255	7.992286394	0.361323541	6.718640745	4.100551753	35.84306187	44.30395292	0.343326382	19.85298521	0.087891032	12.06484173	17.20943833	11.5	31.4
4	54	Chaffee	Colorado	325.537037	215.1463109	152.2222222	0.056814815	3.062962963	0.577796296	31.10740741	16.91666667	13.33333333	11.2962963	218.6993053	98.83799631	24.56188271	0.034998301	10.98488256	1.555495278	6.321896258	0.295053499	11.94304792	4.068132792	40.63382111	43.17521178	0.364638448	16.19096711	0.068785273	16.69901198	15.47908813	6.5	19.1
5	75	Chambers	Alabama	352.4933333	195.7367447	149.2	0.065973333	2.490666667	0.448533333	38.684	16.572	13.16133333	14.736	230.549172	93.07124885	28.41995715	0.038734247	10.31230828	1.293895163	6.568007079	0.265861958	11.98444707	4.267090362	46.37891359	39.74276519	0.296507937	13.87832122	0.053396825	17.13066799	15.72297013	15.8	39.8
6	115	Chambers	Texas	365.4869565	251.497879	175.6347826	0.080808696	1.855652174	0.751026087	23.36086957	19.52	23.73043478	8.355652174	182.4926944	89.26912767	13.74985501	0.036745865	9.922785109	0.841049904	9.717953287	0.318780944	6.156245956	3.760521761	27.85145616	46.00943158	0.220910973	26.13911226	0.089407867	11.64596465	16.50106211	10.1	31.4
22	588	Champaign	Illinois	329.664966	245.0654926	148.4081633	0.059459184	3.380612245	0.653816327	29.31479592	16.48826531	16.64557823	9.320408163	171.1247648	79.76298709	16.53401168	0.029216002	8.863313853	1.617597832	6.968172425	0.311977074	6.268121991	3.195846596	38.06856414	42.82686645	0.402453839	19.10456941	0.077835277	13.39338644	15.33449361	7.8	26.6
4	183	Champaign	Ohio	366.4043716	275.765613	176.0054645	0.073562842	2.880327869	0.684830601	29.79125683	19.54863388	18.37213115	12.07650273	172.3143449	87.39424167	14.98611307	0.032145236	9.703814899	1.070826995	6.605360931	0.326977554	7.442634723	3.830332266	35.66140083	45.63036581	0.342896175	18.70823336	0.081527453	15.66193491	17.4656354	11.6	36.6
22	634	Charles	Maryland	338.6640379	220.2757927	161.6971609	0.064626183	2.270031546	0.626873817	29.40757098	17.96750789	14.86324921	12.11829653	208.3564053	101.68895	20.37266831	0.035328715	11.29169815	1.381874001	6.904133419	0.409793206	9.960563198	4.223669773	37.87757072	45.43458991	0.270241851	16.68783936	0.074627835	16.87289794	16.58096284	10.3	35
86	1877	Charleston	South Carolina	337.0436867	213.7528456	159.2919552	0.065784763	2.478849227	0.60474374	29.52242941	17.69675013	15.34107619	10.78795951	201.4800672	98.34947472	19.3994553	0.035196178	10.90920739	1.336649455	7.025010137	0.339165184	8.643184351	4.271327589	38.17937217	44.82613284	0.295101099	16.94121848	0.071993302	15.715902	17.1862333	11.1	25
3	92	Charlevoix	Michigan	285.4673913	164.2762677	130.7826087	0.043467391	2.377173913	0.482673913	30.54565217	14.52826087	9.42826087	15.7423913	252.7125841	115.2259272	30.16106548	0.030735584	12.79091016	1.794723415	5.805337476	0.291568418	16.82455921	5.510224581	47.3950392	40.4806565	0.282996894	12.12430429	0.05746118	24.19248255	16.30297449	9.9	28.4
24	416	Charlotte	Florida	335.4615385	212.0582396	160.125	0.068379808	2.465144231	0.600959135	29.69206731	17.78918269	14.63221154	11.57211538	205.4127745	102.0127034	19.84889198	0.03720044	11.28041392	1.349118479	6.783318235	0.312676736	9.178172324	4.415904681	37.54989556	46.12841361	0.293469551	16.32169083	0.071542754	15.33421601	17.68154399	14.4	26.2
1	52	Chase	Nebraska	296.6538462	165.6449315	135.8076923	0.065634615	1.605769231	0.432365385	28.17115385	15.09423077	12.72692308	14.42115385	254.2629539	114.9437851	29.27769758	0.042766757	12.7699691	1.323222194	6.676827256	0.421897688	17.27033614	5.799473171	41.52052447	41.4558364	0.191163004	17.02363913	0.05147207	21.3524617	17.28499985	9.6	27.2
58	1252	Chatham	Georgia	343.7492013	220.9953004	165.9920128	0.07090655	2.213897764	0.682008786	27.95990415	18.44313099	16.51996805	10.65335463	196.9673038	96.19874158	18.34171309	0.035880458	10.68020934	1.146225637	7.260606084	0.360494119	8.895023664	4.222652437	37.17384342	44.61872238	0.263559258	18.2074342	0.081191522	16.69960619	17.55691884	10.4	28.8
8	117	Chattahoochee	Georgia	318.2820513	173.6480218	142.4188034	0.067683761	1.763247863	0.540102564	29.00769231	15.82393162	15.43675214	10.88803419	237.7413561	107.2120971	25.47084963	0.041086302	11.90258872	1.227989571	8.201200652	0.32919171	12.78435123	5.160543208	39.22929646	42.45715939	0.20991046	18.31354415	0.064297924	17.74171182	17.61913411	6.6	28
3	63	Chautauqua	Kansas	362.1111111	189.6031228	180.5714286	0.058650794	2.307936508	0.975492063	30.76031746	20.06825397	15.35555556	13.85873016	268.2140765	128.8702298	28.64027314	0.040216386	14.30863984	1.405187463	7.396169452	0.339163917	16.49247548	6.121537646	38.04404642	47.16038006	0.274754346	14.79557352	0.116130008	19.70231988	18.62989461	12.1	32.6
13	496	Chautauqua	New York	346.6431452	213.6271624	163.3064516	0.065669355	2.201008065	0.657131048	31.6046371	18.14616935	14.74274194	11.56391129	207.5246839	98.77358762	21.25615908	0.035248515	10.98149409	1.206880111	6.562696745	0.347522328	9.984787364	4.370966564	40.2417931	44.33653133	0.26202477	15.42167556	0.078229887	17.45392016	17.43583801	10.3	29.8
6	52	Chaves	New Mexico	361.6153846	236.283168	173.3653846	0.069076923	2.836538462	0.589826923	29.575	19.26153846	18.23076923	8.865384615	191.1483215	92.22716882	18.01640311	0.033725638	10.24192854	1.393983528	7.475841838	0.251931114	7.036616845	4.262764882	35.15949767	46.54844848	0.33768315	18.29205386	0.070217491	11.6804006	18.74229938	10.6	29.9
6	182	Cheatham	Tennessee	319.1868132	182.6821469	148.6043956	0.054318681	2.068681319	0.506434066	30.89615385	16.50659341	12.42307692	13.3478022	227.7116638	108.8106779	24.07852734	0.034269402	12.07352487	1.569907083	6.756538912	0.362549844	11.83189301	4.787301848	39.55452564	44.96267101	0.246271586	15.48280335	0.06028977	16.83895901	17.03132679	11.6	32.8
3	115	Cheboygan	Michigan	337.8695652	212.6500281	160.4608696	0.0586	2.266956522	0.597626087	27.27304348	17.82434783	16.78521739	7.920869565	193.2848672	86.67316843	18.53051155	0.028542799	9.627722024	1.346654649	8.240725491	0.364029127	5.382979868	3.46593729	36.25019497	44.22189364	0.269875776	19.52791139	0.071145963	10.33895821	16.22968441	11.2	32.1
10	571	Chelan	Washington	364.9422067	231.7247002	175.0262697	0.075725044	2.375481611	0.642833625	30.49912434	19.44360771	17.20157618	9.775831874	201.3375404	100.6788205	17.82226415	0.037796988	11.18349977	1.212570031	7.775189332	0.358015144	6.630022265	4.279137478	35.25170437	46.30339027	0.28279543	18.44490537	0.076527813	12.4146099	17.40738569	9.4	26.4
10	196	Chemung	New York	296.4234694	231.8494897	120.3571429	0.045887755	2.824489796	0.977408163	32.21326531	13.37091837	12.4505102	13.44081633	197.5263142	81.93205099	23.74484449	0.02779876	9.095820937	1.560927108	5.85877362	0.332244636	11.32848944	3.674494838	46.81043165	37.59994317	0.336248785	15.58962518	0.116358115	21.53989331	14.22219105	10.6	31.9
7	507	Chenango	New York	321.2919132	216.096167	138.4043393	0.061213018	2.648323471	0.562869822	31.39506903	15.37435897	14.84142012	10.12445759	192.2742846	83.10085119	21.13427936	0.031934091	9.224808613	1.372105193	6.757699494	0.296222014	8.804615964	3.613250335	42.73713551	39.3665532	0.315276604	17.89631129	0.067008312	15.38803195	15.18203656	10.9	32.8
3	14	Cherokee	Alabama	375.9285714	203.8896264	173.1428571	0.073285714	2.335714286	0.496214286	38.19285714	19.25	13.18571429	15.9	223.5816218	106.468355	23.85691145	0.037002347	11.83605154	1.361249782	6.025514346	0.279133069	10.28849279	5.037752145	41.70451891	45.77417048	0.278061224	12.52131061	0.059073129	15.49719416	19.73907802	14.9	32.7
36	1463	Cherokee	Georgia	334.4709501	229.4236312	152.127136	0.066010936	2.8265892	0.618938483	29.74101162	16.90123035	15.90382775	8.506971975	177.4022248	85.46724371	16.54420994	0.032195458	9.496914027	1.392592325	6.83858392	0.310609726	5.844719088	3.650240701	38.24434658	43.89738706	0.336498714	17.85826636	0.073683153	12.3733196	16.33890847	9.1	25.5
2	10	Cherokee	North Carolina	222.8	155.3908522	109.1	0.0233	1.72	0.3693	24.5	12.09	5.76	16.55	177.5513282	78.21182065	23.84838994	0.013871012	8.590583133	1.122787905	2.850619221	0.270483706	19.69840239	2.964194557	64.18733932	28.91791021	0.204761905	6.894750467	0.043964286	52.06420535	10.61031853	14.5	28.5
6	97	Cherokee	Oklahoma	312.2474227	178.3912385	144.7525773	0.060762887	2.142268041	0.510969072	29.91237113	16.0742268	12.45463918	14.01134021	238.654322	112.1823126	26.71711613	0.039312132	12.45031615	1.359339716	6.068760495	0.317678148	15.52027767	5.491066467	43.01882712	43.55707276	0.25503191	13.42410012	0.060829651	22.06275582	18.13534867	13.4	34.8
2	28	Cherokee	South Carolina	369.4642857	253.9949912	150.3571429	0.068107143	3.378571429	0.682714286	37.01428571	16.68928571	18.04642857	16.175	179.0951487	64.54346834	22.21936819	0.029966468	7.15453952	1.237526322	6.800582907	0.270831666	11.46109716	2.745697534	45.41788426	36.66385923	0.402210884	17.91825651	0.08127551	20.17577867	13.51640986	14.1	34.6
1	28	Cherokee	Texas	356.2142857	223.02795	157.6785714	0.069035714	2.464285714	0.476571429	35.275	17.50714286	15.49642857	15.3	182.0526995	82.50122772	18.54535045	0.035394915	9.157716223	1.142342469	7.130249427	0.232871825	9.323274246	3.818366263	39.60002344	41.53655951	0.293367347	18.86341705	0.056734694	17.37829042	15.78932619	10.4	30.9
11	137	Cheshire	New Hampshire	342.5036496	204.4180634	161.0437956	0.060788321	2.582481752	0.806109489	29.8729927	17.89343066	15.83868613	9.659124088	215.3150849	101.0264516	21.76396672	0.036636772	11.20873364	1.62552381	7.581587174	0.479181247	8.601762708	4.658258269	37.8496104	44.67798743	0.307438304	17.47240217	0.095965415	13.13259981	18.13682122	8.7	25
64	1535	Chester	Pennsylvania	344.8970684	204.2720129	163.7420195	0.064098371	2.431335505	0.592335505	31.08384365	18.1914658	14.77980456	12.3657329	223.9230169	107.0245444	23.01490336	0.035914235	11.88582152	1.36466421	7.00418937	0.34887939	11.38787403	4.916347614	38.71443358	45.03459478	0.289444703	16.25097164	0.070516132	16.76919354	18.3144476	7.8	23.9
1	9	Chester	Tennessee	306.1111111	138.0326467	177.3333333	0.057444444	1.244444444	0.324444444	24.94444444	19.68888889	6.233333333	13.46666667	269.4059009	153.0143963	23.5477239	0.054902498	16.99372361	1.048204152	4.918764959	0.2685259	12.9920129	8.768791831	35.51574498	56.35590871	0.148148148	8.128346313	0.038624339	18.54195618	26.70598712	14.8	32.4
2	39	Chesterfield	South Carolina	337.5641026	214.3172105	188.3333333	0.047666667	3	0.665051282	24.37179487	20.93333333	13.34102564	8.997435897	187.4554568	118.0036373	11.48799138	0.021845582	13.13023076	1.251874853	6.340600861	0.359372839	4.445556139	3.828269365	35.38542856	49.07123623	0.357142857	15.54333521	0.079172772	15.47700219	15.31728515	15.4	34.4
21	1372	Chesterfield	Virginia	343.872449	217.0478907	162.6180758	0.064639213	2.514723032	0.642501458	30.22915452	18.06625364	15.45488338	11.11413994	203.8592187	99.48203322	19.78498275	0.033722491	11.03628187	1.3356918	6.920821401	0.358383328	9.281352688	4.330534531	38.53667504	44.44270687	0.29937179	17.02061809	0.076488269	15.9343168	17.15599753	9.1	26.7
7	77	Cheyenne	Nebraska	367.8571429	218.6738126	192.7532468	0.059896104	2.564935065	0.723493506	31.05714286	21.41818182	13.63116883	10.56493506	212.2102241	104.6916309	21.30795797	0.031023422	11.63029052	1.332943617	6.248896404	0.343118429	9.072891719	4.72033438	38.3654418	48.19034185	0.305349412	13.44421635	0.086130179	14.95057493	19.35548946	8	28.3
1	8	Chilton	Alabama	292.375	104.0064954	127.75	0.045625	1.3	0.29925	35.1	14.175	7.4875	21.3625	288.3390425	125.7026958	36.64699329	0.037090042	13.94028438	1.230732569	5.640167981	0.293745625	23.06629131	5.085816776	47.31474714	42.17833747	0.154761905	10.50691539	0.035625	27.59303003	13.12596382	13.2	37.1
11	273	Chippewa	Michigan	343.5018315	226.9743565	158.974359	0.063358974	2.673992674	0.641498168	30.2992674	17.66556777	16.13369963	9.72967033	198.7927939	91.63065729	19.89198704	0.033288024	10.18199936	1.301675175	7.394489442	0.364151417	8.057013697	4.00293122	39.14096089	43.46679913	0.318332461	17.39223998	0.07636883	14.56960603	16.56902028	11.6	37.9
5	73	Chippewa	Minnesota	336.6438356	234.3130805	155.0273973	0.068671233	3.009589041	0.67490411	28.76027397	17.22054795	16.88219178	8.628767123	179.5470322	81.40394557	17.91701768	0.03063099	9.044464079	1.549122111	6.985551135	0.338862472	6.363511346	3.291433404	37.98554355	43.6447297	0.35828441	18.36972674	0.080345727	12.38901446	15.29411552	9.7	29.6
3	137	Chippewa	Wisconsin	372.2043796	203.8722945	174.1970803	0.069992701	1.740875912	0.626744526	32.1810219	19.35985401	17.76350365	13.95693431	222.0428479	96.05437294	24.49670803	0.035463091	10.67635239	1.014565415	7.666883952	0.31740599	12.15475933	3.943272712	39.8335317	42.75549754	0.207247132	17.41097076	0.074612444	18.4465087	15.44203145	7.4	28.5
5	247	Chisago	Minnesota	321.145749	192.8450391	151.8987854	0.057287449	2.37854251	0.590728745	30.10526316	16.87975709	13.1805668	11.78178138	216.7288227	107.5799543	21.80255685	0.033186317	11.95185993	1.330400719	6.389502207	0.330244892	10.18946627	4.631662374	38.90574802	45.67141146	0.283159823	15.42284052	0.070324851	15.91514908	17.49272575	8.6	30.1
37	784	Chittenden	Vermont	327.9744898	203.4366009	150.3137755	0.058997449	2.408928571	0.552408163	31.21913265	16.69846939	13.69553571	12.63214286	217.8432168	101.0038385	23.50272814	0.033487025	11.2202208	1.340791686	6.467938354	0.309379027	11.71624278	4.540542433	40.97215498	43.09575378	0.286777211	15.93209125	0.065762877	17.66189071	16.85451946	6.3	20.9
1	21	Choctaw	Oklahoma	386.1428571	209.6194845	183.2380952	0.081952381	2.414285714	0.677095238	34.5047619	20.35238095	16.61428571	14.3	240.0885861	117.4850629	23.89062133	0.036978154	13.05261115	1.597137734	7.665946079	0.310527026	12.46514654	4.12344552	38.61410308	45.48563351	0.287414966	15.90026341	0.080606576	19.58745891	16.7755714	16	34.2
2	9	Chowan	North Carolina	277.1111111	139.9870908	89.44444444	0.043444444	1.388888889	0.300888889	42.23333333	9.944444444	6.055555556	23.75555556	284.8075344	101.840613	43.40304237	0.041605914	11.29860972	1.193427539	4.286534049	0.247544868	30.29206927	5.932631004	59.79998134	32.30956919	0.165343915	7.890449472	0.035820106	36.45067504	16.50458393	14.1	32.4
1	12	Christian	Illinois	306	177.4129375	156.5833333	0.0715	1.575	0.474666667	26.375	17.41666667	11.76666667	17.025	209.2097738	123.4776179	17.58564902	0.036046325	13.66420305	2.285909067	5.822342643	0.994138219	9.210741078	4.192169144	36.74957202	50.1728055	0.1875	13.07762249	0.056507937	19.6419212	18.12977788	11.2	33.4
20	244	Christian	Kentucky	306.954918	181.9349745	136.6106557	0.052159836	2.217213115	0.535307377	31.21393443	15.175	12.27336066	14.73770492	221.5837909	97.07466328	25.86926762	0.032203181	10.77623834	1.366421305	6.212599528	0.301303995	13.97878152	4.051972683	45.12609427	40.27235649	0.263953942	14.60154924	0.063727069	22.77366885	14.73084357	10.9	36.6
12	434	Christian	Missouri	376.983871	243.0911937	179.5599078	0.081559908	2.689170507	0.746264977	29.80046083	19.94884793	19.17741935	8.592396313	182.8015963	92.09369641	14.99218017	0.036963369	10.23383874	1.259693424	7.956629484	0.363047815	5.447262821	3.800930744	34.32709105	45.55313054	0.320139346	20.11977841	0.088841069	11.8978076	16.83410402	10.7	30.4
5	76	Churchill	Nevada	312.4078947	161.0673564	157.8026316	0.064907895	1.639473684	0.474513158	27.62105263	17.53552632	11.76973684	11.16710526	223.2019329	112.8574494	21.41473212	0.042122525	12.53756489	1.12131935	6.879909424	0.301513809	9.296540328	5.667868726	37.18269539	47.88031427	0.195175439	14.93699034	0.056489662	14.69694149	21.07247224	9.6	28.8
22	481	Citrus	Florida	356.8045738	263.3217375	166.7442827	0.080056133	2.547401247	0.699835759	27.24407484	18.52848233	20.1997921	10.58586279	173.0778042	80.50703774	15.86922542	0.034867792	8.913610092	1.313924744	7.641109579	0.310881265	7.036759182	3.418206517	34.57251646	44.13004495	0.303262053	21.29743859	0.083313781	14.20168427	16.38000368	13.7	27.1
69	1595	Clackamas	Oregon	331.7429467	209.6304281	152.1040752	0.064432602	2.373730408	0.578709091	30.32583072	16.89880878	15.09918495	11.02695925	206.1632338	95.23932806	21.54637196	0.03526322	10.57898212	1.312894885	6.831185329	0.320797002	9.540058896	4.207889965	40.38707089	42.86053248	0.282586953	16.75239663	0.068893939	15.94402721	16.48187861	9.3	25.5
1	15	Claiborne	Louisiana	476.1333333	248.5375577	230.1333333	0.090666667	2.393333333	0.823266667	33.99333333	25.56666667	26.89333333	6.206666667	220.4259925	110.5699993	17.1025069	0.040476693	12.28411163	1.037031559	10.54574017	0.339078586	4.508985659	5.08159798	29.58599462	48.69594047	0.284920635	21.71806491	0.098007937	6.609622065	18.89797033
3	124	Claiborne	Tennessee	356.9677419	205.1570025	171.7580645	0.070620968	2.375	0.59183871	31.9266129	19.08225806	15.08548387	12.53870968	216.1807805	97.947806	23.69022386	0.035475551	10.8749752	1.25074508	6.620281924	0.301506067	11.29891407	4.125890097	41.52214054	43.78908728	0.282738095	14.68877219	0.070456989	18.44126889	16.26110761	14.3	34.4
23	295	Clallam	Washington	341.240678	194.7883932	161.359322	0.067579661	2.092542373	0.572410169	29.18745763	17.92779661	15.85118644	12.37694915	232.4976882	114.2134154	22.5170942	0.040980783	12.6853542	1.186992305	7.632247498	0.304979881	11.38181885	5.128977152	36.78013893	45.58296415	0.249112187	17.63689692	0.068144068	16.4259102	17.94571434	11.4	27.3
2	21	Clare	Michigan	322.6190476	130.0068556	148.3333333	0.059333333	0.961904762	0.421095238	30.64285714	16.46666667	11.84285714	18.44285714	307.0520447	136.3623687	35.8545594	0.045030038	15.1234038	1.152912188	6.97788461	0.299861834	22.28237984	6.798299948	44.18766711	43.05257952	0.114512472	12.75975337	0.050130385	25.98519295	19.0608249	11.8	31.2
2	22	Clarendon	South Carolina	273.0909091	228.7154956	95.86363636	0.031772727	3.104545455	0.441045455	32.63181818	10.65909091	12.82727273	14.52272727	143.4134166	48.33398727	17.9735467	0.018821165	5.37390922	1.409200957	6.164436747	0.246783632	8.180780345	1.772642516	53.2937415	29.8740553	0.369588745	16.8322032	0.052505411	27.71947176	9.156659118	16.5	39.8
2	93	Clarion	Pennsylvania	352.9354839	212.3752142	168.6236559	0.056688172	2.906451613	0.620569892	32.61075269	18.73655914	14.12365591	11.8483871	204.9011069	102.8627433	20.17777475	0.028996921	11.43418755	1.690851104	6.365711948	0.43181443	8.538549481	4.601206193	38.05531399	46.11537268	0.346006144	15.82931333	0.073877368	12.68290235	17.83821002	11.1	33
2	59	Clark	Illinois	337.6949153	171.8322812	143.9491525	0.055101695	1.562711864	0.617694915	36.03559322	15.99661017	12.98983051	20.26779661	242.4495085	101.3659608	29.42075811	0.034469267	11.26042643	1.051554901	6.665859938	0.333165175	18.18926811	4.73429876	45.48123817	39.24166526	0.186037127	15.27709657	0.073535109	26.02984994	15.49481595	10.8	33.1
14	270	Clark	Indiana	312.3925926	210.2370377	141.7814815	0.058848148	2.38	0.547307407	30.31814815	15.74666667	13.25333333	12.89222222	202.2517818	94.58871606	21.33025777	0.033155735	10.49856835	1.296911332	6.369188267	0.303035784	10.3478893	4.113741315	42.03758713	41.63578197	0.283333333	16.3266309	0.065155644	18.49013876	15.90349948	12.2	31.1
5	61	Clark	Kentucky	340.8688525	213.1560594	157.7377049	0.060409836	2.526229508	0.591311475	31.2147541	17.53114754	15.09344262	12.36721311	203.5541173	100.8655414	18.70932767	0.03340314	11.21459052	1.143274618	7.375351526	0.33175612	8.049879823	4.420136702	37.04936458	45.35722195	0.300741608	17.59341347	0.070394223	14.60084067	17.41613002	12.1	32
304	7213	Clark	Nevada	334.2230695	210.9226214	158.2024123	0.065981561	2.347261888	0.593576321	28.98882573	17.57612644	15.36192985	11.28352974	209.6272101	101.1823856	20.59805358	0.036667565	11.23577074	1.287578923	7.113968907	0.336590402	9.84677906	4.431842901	37.86899122	44.63404436	0.279435939	17.49696442	0.070663848	16.02168673	17.17409368	8.5	25.8
14	459	Clark	Ohio	346.6034858	234.4981089	164.0087146	0.069851852	2.391067538	0.674653595	28.7751634	18.21938998	17.20152505	10.3379085	184.5666513	90.08437748	17.03044472	0.033923689	10.00389339	1.15648744	7.117108184	0.329798113	7.61569626	4.140454419	35.87386999	45.25403394	0.284650897	18.87209606	0.080315904	14.02855999	17.95529274	13.2	30.4
129	3241	Clark	Washington	329.21444	206.4483232	154.7272447	0.064966677	2.313082382	0.580623573	29.13190373	17.18935514	15.00879358	10.95414995	204.0375482	95.84927989	20.74619461	0.035350324	10.64389595	1.349139706	6.981896665	0.347719341	9.506082355	4.121100046	39.34516762	43.6480791	0.27536695	17.00675328	0.069121854	16.2647309	16.41724573	9	30
3	32	Clarke	Alabama	273.3125	172.0328188	121.1875	0.04903125	1.890625	0.628	26.25	13.484375	12.240625	11.23125	217.1058241	89.29484109	25.84561608	0.031696661	9.94497189	1.441754941	7.178390944	0.358827181	13.91719156	3.717044169	42.2741707	41.37689703	0.225074405	16.34893227	0.074761905	19.59693917	16.22689859	15.8	36.1
28	344	Clarke	Georgia	323.4476744	186.1388222	150.3023256	0.064104651	2.264244186	0.551017442	31.9619186	16.69273256	12.08895349	13.81627907	232.85165	102.6405126	27.46583024	0.036323589	11.39209901	1.463028643	6.106259655	0.338248054	14.61719987	4.74942071	43.91163524	42.06632936	0.269552879	14.0220354	0.065597315	20.3456319	17.1848943	8.8	25.1
1	5	Clarke	Mississippi	353.4	116.4816664	163.4	0.0608	1.58	0.4404	40.12	18.18	8.36	19.6	315.5928996	147.2038993	36.25412336	0.050762151	16.3771634	1.355436019	6.688246139	0.376251931	16.81865186	7.477027591	45.42477476	46.12433637	0.188095238	8.450888865	0.052428571	21.40146782	20.98368688	15.2	35.6
10	154	Clatsop	Oregon	297.8766234	163.3655496	136.6623377	0.043603896	2.352597403	0.448415584	30.84090909	15.17922078	10.78246753	13.80974026	232.137386	114.3425234	24.63560529	0.02919907	12.69279198	1.597930153	6.126379717	0.285300572	13.29569294	5.001372625	42.14735216	44.31704498	0.280071119	13.53560286	0.053382808	20.55782393	16.68305678	10.6	29
1	20	Clay	Alabama	376.8	194.5966135	199.5	0.06515	1.75	0.70725	34.04	22.15	11.26	12.98	254.349421	123.9930312	28.6422909	0.037593393	13.69307278	2.439581927	6.170460438	1.478097837	12.0614286	5.8562399	44.83505889	44.24319244	0.208333333	10.92174867	0.084196429	17.48626854	18.18097333	14.3	37.7
1	13	Clay	Arkansas	403.8461538	197.1293414	210.5384615	0.078615385	2.269230769	0.433	40.43076923	23.38461538	9.653846154	19.63076923	291.1704846	156.9450412	31.30470537	0.04712697	17.28310927	2.430801915	4.855134767	0.854190118	17.43786723	6.108533413	42.99114383	47.73023994	0.27014652	9.278616223	0.051547619	20.15900775	18.39877854	11.2	32.7
28	848	Clay	Florida	348.745283	223.4430529	160.5695755	0.071395047	2.314740566	0.67870283	31.62240566	17.84221698	15.5696934	12.45507075	200.0945959	93.08312759	20.19515554	0.037530842	10.34067424	1.125573475	6.884158166	0.354347648	9.110681108	4.143752158	39.27503625	43.63328837	0.275564353	17.09167538	0.080797956	16.26387974	16.95546119	12.1	28.5
3	86	Clay	Indiana	258.9186047	227.2662844	100.2790698	0.04877907	3.308139535	0.572104651	25.38953488	11.14418605	14.6127907	8.059302326	154.6211679	61.40024323	16.6264205	0.028137774	6.824483864	1.747770611	7.187821514	0.280397373	6.950805921	2.176835184	40.78210836	37.52970325	0.393826135	21.68818839	0.068107697	14.30595038	11.56458604	11.2	32.5
3	14	Clay	Iowa	425.4285714	285.245581	209.2857143	0.090428571	2.035714286	0.661714286	31.69285714	23.26428571	21.52857143	10.81428571	165.7221098	76.68739575	14.49339317	0.033720468	8.526252545	0.906263677	7.55194838	0.274763568	5.400024199	3.272187107	33.69046779	45.41478636	0.242346939	20.89474585	0.07877551	12.80924379	17.53373585	9.6	30.6
2	16	Clay	Kansas	334	216.8992912	149.1875	0.048875	3.85	0.613	30.8125	16.56875	16.11875	9.49375	171.5932895	72.31118389	17.9052845	0.027159842	8.02163581	1.649987017	7.557729225	0.280652263	7.104662557	3.096316571	39.5010202	40.74118731	0.458333333	19.75779248	0.07297619	14.83246718	14.4434946	11.2	35.8
15	534	Clay	Minnesota	335.6947566	209.230825	156.3895131	0.065441948	2.305430712	0.611780899	29.36816479	17.37453184	15.71348315	11.19082397	199.4130568	93.75364104	19.78487767	0.036225273	10.40830041	1.23578501	7.14076919	0.329976274	9.537132822	4.374889828	38.75434322	43.9050255	0.274456037	17.34063129	0.072831059	17.35532171	17.66570443	7.5	28
1	5	Clay	Mississippi	289.8	109.3937647	122.6	0.0702	0.74	0.2328	32.72	13.64	8.78	19.02	341.962825	160.9800386	39.20207465	0.063780828	17.90135584	0.729992581	6.1543578	0.259693279	21.42131295	9.234266226	45.32793154	44.56012881	0.088095238	10.11193965	0.027714286	24.45018973	20.8623438	15.4	38.4
12	246	Clay	Missouri	347.9634146	202.5599261	170.6300813	0.066430894	2.413414634	0.602926829	29.38861789	18.95365854	15.30447154	11.19674797	218.4858914	110.1094338	20.52185974	0.036334657	12.22469163	1.272823594	7.209002249	0.362200089	10.0987969	4.787523053	37.31035973	46.13384574	0.287311266	16.55579453	0.071777003	16.40415749	17.44701765	11.7	28.8
1	5	Clay	Nebraska	137.4	34.49232508	50.6	0.0162	0.66	0.122	20.96	5.6	1.62	10.6	406.8597331	160.9223559	59.31707283	0.04937749	17.82055858	1.871957722	4.817823034	0.370277054	28.9472005	9.107529817	57.47409457	37.90565959	0.078571429	4.620245842	0.01452381	28.2090028	19.08390006	8.9	32.4
1	7	Clay	North Carolina	327.2857143	195.0744267	152.5714286	0.051	1.842857143	0.773285714	31.18571429	16.94285714	13.44285714	18.1	232.6883634	118.7476656	22.43751181	0.042096123	13.18990161	1.068123193	7.252437179	0.483418949	13.5673923	4.679908247	33.69477275	49.31924403	0.219387755	16.98598322	0.092057823	17.95764962	16.89645901	12.4	28.6
1	15	Clay	Texas	305.0666667	181.1144807	145.6666667	0.0622	2.133333333	0.435733333	33.93333333	16.17333333	8.013333333	19.37333333	241.7898285	113.3460562	28.10905728	0.039819395	12.59432912	1.476193289	5.915456309	0.284217339	18.34485204	5.287672054	44.83268813	42.060625	0.253968254	13.10668687	0.051873016	24.07564151	17.0087573	11.9	30.8
1	40	Clay	West Virginia	266.825	186.8516205	93.325	0.067125	2.535	0.425275	34.035	10.3575	10.27	13.4	201.8467174	69.39626552	28.2536789	0.038421896	7.701232746	1.503873014	5.683777572	0.272590455	12.59744847	3.006376566	53.31414792	32.36437621	0.301785714	14.32147588	0.050627976	20.87241183	11.84107568	13.2	36.3
13	193	Clayton	Georgia	360.1865285	259.5153701	166.0362694	0.066357513	3.185492228	1.020834197	31.1984456	18.44611399	17.8642487	11.43367876	169.9906106	81.97881295	15.34050422	0.029198914	9.106266765	1.256887182	7.080264423	0.365130512	6.7689426	3.194261013	35.67177638	44.47020499	0.379225265	19.85801862	0.121527881	13.8714673	14.97023625	11.2	39.5
1	83	Clear Creek	Colorado	350.6385542	262.0924091	161.6506024	0.064542169	2.814457831	0.523831325	32.66746988	17.95903614	15.36746988	11.8060241	181.4740709	80.803983	20.08615431	0.027849026	8.955061298	1.472773649	5.912622402	0.312559642	10.46271004	3.74223692	42.11357742	41.67598616	0.335054504	16.21043643	0.062360872	19.45279336	16.84795251	7.1	16.9
2	23	Clearfield	Pennsylvania	256.2173913	152.5099431	100.7391304	0.046173913	1.913043478	0.764695652	28.15652174	11.20434783	10.78695652	11.75652174	236.0229294	103.0373437	26.88555134	0.039369463	11.45208115	1.141947603	6.854069418	0.596273381	13.93775282	4.13471767	47.16080277	37.47161479	0.227743271	15.36758243	0.091035197	23.45923065	12.95781149	12.3	32.9
1	23	Clearwater	Idaho	357.0869565	166.2134306	167.4782609	0.052695652	2.243478261	0.664652174	34.97391304	18.6173913	13.46086957	16.02173913	250.9597148	124.4862734	26.51755683	0.03371002	13.82360743	2.029760404	7.17004399	1.107134391	12.74574983	5.380309114	40.53290223	45.48552295	0.267080745	13.98157482	0.079125259	18.77671356	18.07850739	11.3	29.2
3	161	Cleburne	Arkansas	311.863354	164.1859977	165.6832298	0.06710559	1.52484472	0.51142236	24.94285714	18.40186335	12.35465839	10.80496894	229.5011163	120.3805778	21.17495679	0.04341945	13.36260698	0.999230115	6.788018995	0.328515209	10.75787535	5.471668068	36.59835334	48.71813732	0.181529133	14.68350934	0.060883614	17.34934654	20.11875913	13.7	31.2
19	498	Clermont	Ohio	316.5	174.3441588	149.4437751	0.057985944	2.03253012	0.434698795	30.3246988	16.60361446	12.13493976	13.46767068	240.5592603	114.3599572	25.7885729	0.040312144	12.70309027	1.301826163	6.532690202	0.271140389	13.26716081	5.537029373	40.87636316	44.86848528	0.241967871	14.25515156	0.051749857	19.21457044	18.83619649	11.4	29.3
1	65	Cleveland	Arkansas	344.3076923	208.0255147	161.0307692	0.056323077	1.932307692	0.492476923	35.12153846	17.89230769	11.69846154	14.63230769	239.2861956	117.7376625	26.14245908	0.032003561	13.0488644	2.025360244	5.765404137	0.285188539	12.86698584	5.003280913	44.9489188	42.52395603	0.23003663	12.52712517	0.058628205	20.93778745	16.01026674	14.4	36.7
8	125	Cleveland	North Carolina	335.344	204.6759558	158.296	0.065648	1.704	0.578888	30.3048	17.5864	14.0928	13.0312	212.883831	102.12181	21.85558261	0.035777922	11.3264104	1.098592657	6.446649606	0.31079735	11.23361101	4.200062463	39.76224047	43.56773417	0.202857143	16.67002536	0.068915238	18.93451059	16.31269394	12.2	32.1
43	1742	Cleveland	Oklahoma	321.9506315	205.6704049	147.9753157	0.0617124	2.458438576	0.583534443	29.65086108	16.44001148	14.48978186	11.73748565	209.6764061	98.85440573	21.65658575	0.035180593	10.95929138	1.515817794	6.934737196	0.391336815	10.42255653	4.31977806	39.83418439	43.2274289	0.292671259	16.93838672	0.069468386	16.98520042	16.36646584	10.2	29.9
5	182	Clinton	Illinois	361.8076923	214.0492456	163.043956	0.064335165	2.109340659	0.69532967	33.99615385	18.11593407	15.57802198	13.56538462	215.0107504	93.07496111	23.96456199	0.033826763	10.33799543	1.22302701	6.758622656	0.466287875	11.21473929	4.109150563	41.54883009	41.97100382	0.251111983	16.48016609	0.082777342	17.7752703	16.52581004	8.5	27.8
2	88	Clinton	Indiana	376.1931818	207.0322653	176.0681818	0.064068182	2.405681818	0.680829545	34.93409091	19.55909091	15.8	13.96590909	241.2034433	114.9111033	25.42329444	0.036946693	12.76299384	1.39827963	7.007015932	0.368374818	12.61272645	5.206201665	40.01975428	44.89321056	0.286390693	15.08703516	0.081051136	18.29708537	18.43865605	12.3	30
1	6	Clinton	Iowa	205.5	113.0856752	87.33333333	0.036666667	1.166666667	0.983333333	22.43333333	9.683333333	7.866666667	12	215.6847533	67.91288957	31.54544994	0.024679586	7.519205096	1.05216702	6.121534166	0.542356609	18.64332861	2.970972995	54.26411226	33.5676387	0.138888889	12.16824903	0.117063492	32.43522899	14.46577269	12	31.2
9	164	Clinton	Michigan	322.2682927	186.0792524	155.3231707	0.066420732	2.255487805	0.516286585	27.8347561	17.25609756	14.50121951	11.75914634	221.5986519	111.9872866	20.94038801	0.038909967	12.43906564	1.378629191	7.336144031	0.299859941	9.648148842	4.815321487	36.49206266	46.35018679	0.268510453	17.15775056	0.061462689	15.50359731	17.43317545	9.2	32.7
2	27	Clinton	Missouri	276.1851852	135.5212099	118.0740741	0.041740741	1.151851852	0.317481481	33.31111111	13.12222222	7.237037037	16.84814815	278.7399048	126.213923	34.15683559	0.038111871	14.03042718	1.27772551	5.325834987	0.24583044	17.4635815	6.356078114	50.5790514	39.75623258	0.13712522	9.664716021	0.037795414	26.09745501	17.17545511	11.6	34.5
10	197	Clinton	New York	322.9340102	207.552791	144.6243655	0.056340102	2.08680203	0.615182741	29.83502538	16.06954315	15.25329949	12.90507614	220.3594625	99.70068633	23.55268599	0.031874604	11.0798359	1.162214382	7.19345877	0.331652287	13.00429011	4.510477611	40.18170989	42.03964284	0.248428813	17.77864727	0.073236041	18.90363258	16.67135026	9.8	29.6
4	105	Clinton	Ohio	310.3714286	194.6026753	130.3714286	0.048447619	2.42	0.483171429	33.93047619	14.4847619	11.49142857	15.52666667	213.4949607	88.75565068	26.00694087	0.0287809	9.856073071	1.280626938	5.872627153	0.256805573	14.64847908	4.154682643	51.68639344	36.25962172	0.288095238	12.05398484	0.057520408	28.30157447	15.89330457	11	34.8
3	11	Clinton	Pennsylvania	359.5454545	255.7013748	182.9090909	0.093090909	2.418181818	0.704363636	22.00909091	20.33636364	19.14545455	5.390909091	166.5545707	84.89293135	11.92281107	0.041271733	9.464481137	0.994884103	7.715699685	0.303613798	4.938860935	4.875721771	27.82751566	49.06318702	0.287878788	23.10929732	0.083852814	11.28238791	24.45612259	10.1	31.5
92	1648	Cobb	Georgia	326.6583738	206.6087105	156.434466	0.066292476	2.282099515	0.577109223	28.58786408	17.37706311	14.40139563	12.21535194	212.902244	105.7753219	20.61206831	0.038597981	11.73956213	1.302193554	6.867697139	0.331606095	10.40180148	4.695213581	37.65435959	45.75888676	0.271678514	16.58675364	0.068703479	17.01342935	17.7902933	8.9	22.4
30	783	Cochise	Arizona	336.3869732	232.7687616	156.1417625	0.06307152	2.867049808	0.67953129	30.45644955	17.34687101	15.27918263	10.46781609	194.0319149	92.07609776	19.57613071	0.033828643	10.22733958	1.407301038	6.554860751	0.374776641	8.848294433	3.928350993	40.12678363	42.59394863	0.341315453	17.27926775	0.080896582	15.59714055	16.07847427	9.8	24.7
3	56	Cocke	Tennessee	347.3392857	182.4364752	157.75	0.060607143	2.085714286	0.498964286	38.46071429	17.52678571	10.26785714	19.80178571	259.8256789	116.090404	31.82985648	0.041739423	12.88927716	1.294386801	5.5164211	0.302710582	19.24965103	5.369856777	46.34084806	43.45091317	0.24829932	10.20823877	0.05940051	25.45685241	18.27928814	15.2	33.7
30	889	Coconino	Arizona	297.3194601	194.0466212	137.2688414	0.054044994	2.555455568	0.537451069	29.53228346	15.24915636	11.27649044	11.61394826	207.2749244	97.74703997	22.36735012	0.033298718	10.85202917	1.505822725	5.843282512	0.311207606	10.47841809	4.485836571	42.53269135	43.55774675	0.304220901	13.9095619	0.06398227	17.99522346	17.41751102	7.5	21.5
3	322	Codington	South Dakota	358.8136646	215.2035048	171.0403727	0.068670807	2.579813665	0.637111801	31.56304348	19.00186335	15.88291925	12.62701863	205.126067	98.13054119	20.17218538	0.037553329	10.90398638	1.247216802	7.147496888	0.300462084	9.944266549	4.557951963	37.05604396	45.96300442	0.307120674	16.98095162	0.075846643	16.00356159	18.15847088	8.4	30.1
9	94	Coffee	Alabama	317.6382979	189.9442899	142.2234043	0.058	2.059574468	0.579851064	29.74255319	15.79574468	14.42340426	9.363829787	220.7379821	97.27953925	24.52638068	0.034379363	10.78497749	1.209382099	6.892384893	0.313373502	10.56118213	4.473897386	42.33907174	42.05874627	0.245187437	15.60218199	0.069029889	15.70193388	17.06374794	14	30.2
5	72	Coffee	Tennessee	368.75	206.6115165	182.1111111	0.079125	2.241666667	0.673736111	31.69027778	20.24305556	15.47777778	13.79722222	218.2053365	111.4374579	19.99021283	0.044510055	12.38313086	1.059687373	7.156738499	0.350505373	9.819594943	4.60153221	35.04451378	48.73005411	0.266865079	16.22543211	0.08020668	16.21895748	18.11890693	13.4	38.4
1	6	Coffey	Kansas	426	246.8976093	185.8333333	0.0905	2.45	1.000666667	45.41666667	20.63333333	17.16666667	17.51666667	242.4191924	94.48865151	32.95696468	0.037657382	10.43303003	1.043647984	7.915622546	0.472419844	18.87590354	4.907810358	52.67363711	35.29117246	0.291666667	12.03519043	0.119126984	29.82611196	17.09139473	9.1	32.9
3	37	Colbert	Alabama	442.7297297	261.9259588	224.5945946	0.101918919	2.616216216	0.901027027	28.05135135	24.95675676	26.35135135	8.756756757	181.3792095	96.25635341	11.17914755	0.042279569	10.69339814	0.958614996	10.17379193	0.359286184	4.085110355	4.199459942	25.72259037	48.91585382	0.311454311	25.36155581	0.107265122	8.128520062	18.79390863	16.8	36.6
7	140	Cole	Missouri	355.7214286	172.2844903	179.4571429	0.065685714	1.771428571	0.483235714	32.71285714	19.93642857	12.07142857	15.06214286	262.7174808	134.6923293	26.59307923	0.043450915	14.94831674	1.254254348	6.517900594	0.357606397	14.21590924	6.294535748	37.86449507	49.52299275	0.210884354	12.61251218	0.057528061	18.0785225	20.32513262	10.2	30
1	10	Coleman	Texas	283.1	142.3356846	121.6	0.0378	1.73	0.2429	36.57	13.49	4.71	19.99	240.6402835	102.2120182	30.81441768	0.030058321	11.32307671	1.109654153	4.531584429	0.213025417	15.77067366	4.956729002	48.65567643	43.59297235	0.205952381	7.75135122	0.028916667	23.77534832	18.44333869	12.4	29.7
6	115	Coles	Illinois	325.6	213.3550151	149.573913	0.060721739	2.72173913	0.557234783	29.81913043	16.62173913	14.51130435	10.44086957	192.5320984	87.23939424	20.22864258	0.032313934	9.69131342	1.338643361	6.573804867	0.27941505	8.904230262	3.848578729	40.6591461	42.56564981	0.324016563	16.77520409	0.066337474	16.1038062	16.50728439	8.3	27.7
1	44	Colfax	Nebraska	291.5227273	134.5372078	140.1590909	0.051704545	1.656818182	0.465613636	28	15.57045455	10.35227273	13.07954545	303.2978828	142.9213782	34.13312828	0.042976123	15.86129182	1.216602798	7.121512141	0.356563389	19.4301413	7.045586133	41.92515818	45.59810257	0.19724026	12.47673925	0.055430195	22.35336366	20.16893016	7.8	31.1
7	693	Colleton	South Carolina	315.959596	190.0672248	144.9292929	0.057435786	2.025685426	0.543747475	31.53823954	16.1024531	11.85743146	12.35122655	227.0279039	107.5036397	24.33757997	0.036779832	11.94210517	1.270688544	6.297360324	0.377391112	11.46691621	4.902881769	42.7380817	43.71409317	0.241153027	13.54782513	0.064731842	19.06929836	17.84879078	18	39.6
36	1080	Collier	Florida	363.2259259	238.1128235	173.787037	0.075373148	2.481574074	0.67842963	29.58527778	19.30564815	17.89314815	9.817592593	189.6472701	91.42909858	17.70949672	0.035666858	10.14914402	1.27637629	7.294104014	0.399564943	7.456150896	3.937851968	36.08608882	45.08997188	0.295425485	18.8239393	0.080765432	13.69767344	17.16753834	9	18.8
158	3725	Collin	Texas	328.6163758	206.820631	158.1253691	0.063730201	2.362281879	0.560188456	28.58630872	17.56700671	14.49138255	11.01148993	207.6402729	100.8164248	20.58552388	0.035713959	11.19423096	1.333665717	6.769746422	0.342018801	9.715839909	4.3634825	38.49158576	45.02854282	0.281224033	16.47987143	0.066689102	16.19513294	17.20194809	8.9	25
2	162	Colorado	Texas	349.1481481	224.6938225	165.0493827	0.068037037	2.751234568	0.722444444	29.09506173	18.33518519	16.79814815	8.169753086	180.9361074	90.51112252	15.26569334	0.033323626	10.06553097	1.271394218	7.455968358	0.480920481	5.371647615	3.691154861	36.51456127	44.10800676	0.327527925	19.37743197	0.086005291	12.81567272	16.44261861	11.9	30.5
1	11	Colquitt	Georgia	193.7272727	92.6166143	105.3636364	0.045818182	1.8	0.344181818	13.22727273	11.68181818	9.345454545	1.345454545	245.5256664	175.4442423	9.165823005	0.065150115	19.41137667	0.953797355	9.210326655	0.44290701	1.504948652	10.84875916	19.55646874	63.91919136	0.214285714	16.5243399	0.040974026	3.190249632	34.96488858	12.1	36.8
3	33	Columbia	Arkansas	320.2121212	194.7300603	147.1212121	0.04869697	2.206060606	0.572121212	30.28787879	16.35151515	12.29393939	14.29090909	216.1709922	99.5957903	21.64513204	0.029107884	11.05565004	1.042787291	6.276429922	0.300265976	11.99002867	4.300796265	42.34537564	42.62054335	0.262626263	15.03408101	0.068109668	23.38892906	16.52815101	12.6	38.1
7	278	Columbia	Florida	355.6834532	226.4605423	172.881295	0.079514388	2.425179856	0.692251799	27.02302158	19.20683453	18.75215827	7.954676259	188.9337707	92.10078589	16.37121251	0.038164372	10.24175055	1.270805666	8.17459818	0.339055971	6.018712707	3.896487863	33.79767156	45.5889204	0.288711888	20.61340805	0.082410928	11.79890069	17.06961265	12.8	37.4
10	151	Columbia	Georgia	324.3377483	216.6664327	149.0463576	0.062456954	2.568874172	0.622311258	29.64238411	16.56357616	14.77748344	10.24635762	206.3170806	95.99618426	21.77735973	0.035140312	10.65696569	1.320045895	6.481745977	0.294425456	10.09211135	4.257262142	39.68997884	43.42571675	0.305818354	16.88430441	0.074084674	15.28294278	16.87982707	10.1	29
6	128	Columbia	New York	324.6953125	227.3194507	144.46875	0.052671875	2.64765625	0.625992188	32.4578125	16.04609375	13.55859375	10.5546875	198.0948612	88.6357244	21.369394	0.028700884	9.841913262	1.332249183	6.622049479	0.326247125	8.479752169	3.777878082	43.02600117	41.38340098	0.315197173	15.59059785	0.074522879	15.22702047	15.95328838	10	25.3
13	323	Columbia	Oregon	360.6006192	238.2039141	170.5232198	0.068600619	2.475541796	0.66050774	30.2504644	18.94767802	17.38421053	9.742105263	195.4191781	93.8714589	18.17584102	0.033270107	10.43268957	1.161774038	7.439101761	0.326615581	7.380155555	4.309559513	36.00699972	45.22365837	0.294707357	18.7693419	0.078631874	12.51049878	18.25376167	10.3	32.1
11	201	Columbia	Pennsylvania	365.238806	221.4975448	177.1144279	0.067492537	2.322885572	0.645004975	31.18109453	19.67363184	16.45024876	11.86517413	217.6218111	106.2588024	21.36426211	0.033857244	11.79080723	1.16884146	7.15870303	0.311083458	10.80303732	4.720638476	36.38945099	47.2200272	0.276533997	16.39052181	0.076786307	15.8430996	18.57175972	11.9	34.9
12	365	Columbia	Wisconsin	363.860274	221.4993569	179.8657534	0.072654795	2.45260274	0.700128767	29.08410959	19.98273973	17.07068493	9.656986301	203.7583907	104.342907	17.4411429	0.037962935	11.58815854	1.223278779	7.84093193	0.348654923	6.777094381	4.335253249	34.90018409	47.19768554	0.291976517	17.90213036	0.083348663	12.71828872	17.57904373	8.9	33.4
6	26	Columbiana	Ohio	351.9615385	188.4407857	180.6153846	0.070961538	2.292307692	0.590461538	30.2	20.06153846	13.61923077	9.792307692	219.9717187	118.6074746	19.19290089	0.046015309	13.17708893	1.323337619	7.214478211	0.363778157	7.582697045	5.608774585	34.19779681	50.85943903	0.272893773	14.94276416	0.07029304	11.41204454	20.65526868	11	32.2
1	27	Columbus	North Carolina	364.3703704	216.0665269	166.1481481	0.066925926	1.948148148	0.627037037	30.86666667	18.45555556	18.94444444	9.233333333	220.6489321	106.2159061	19.81687005	0.042053344	11.78867583	1.059675648	9.017465955	0.334642806	7.37948697	4.415416961	35.2558881	45.33100602	0.231922399	19.41310587	0.074647266	11.42094597	17.10428356	14.9	31
1	8	Colusa	California	280.25	207.2417937	104.25	0.04125	2.65	0.377875	34.9	11.5875	8.5625	18.825	205.0322978	76.69457351	27.09909863	0.022713548	8.519067034	1.320313168	4.690671725	0.24397149	13.22922113	3.294525397	53.70924385	35.11544032	0.31547619	11.17531583	0.044985119	25.89897903	14.16184914	9.2	23.7
18	480	Comal	Texas	331.09375	200.5223791	162.6625	0.070885417	2.356458333	0.540233333	27.89	18.07416667	14.73291667	11.04979167	215.0051397	111.3984287	19.68677365	0.041912108	12.36659416	1.487093333	7.119510502	0.344734046	9.720564802	4.626091593	35.93719263	47.04696678	0.280530754	17.01584059	0.064313492	15.44273483	17.18063258	9.7	28.5
17	1555	Comanche	Oklahoma	340.1054662	221.1374533	160.0347267	0.067786495	2.519421222	0.592298392	31.24900322	17.78154341	14.28231511	11.59639871	197.6809348	96.18151854	19.39069306	0.036862934	10.68539599	1.191052509	6.518366209	0.30356529	8.684831984	4.354651565	39.55490896	44.33454836	0.299931098	16.11054268	0.070511713	15.94720454	17.76405784	11.5	34.9
120	3162	Contra Costa	California	322.0970904	212.0889111	147.055661	0.06148735	2.733965844	0.580913346	29.60518659	16.33763441	14.79316888	10.64335863	203.0341643	94.00908524	21.13035477	0.034830777	10.43950293	1.424774169	6.819296236	0.337087802	9.665142458	4.04868151	40.44121666	42.51578638	0.325472124	17.04299696	0.069156351	16.17121361	16.03953603	9.1	22.9
1	7	Cook	Georgia	390.2857143	278.6551228	217.7142857	0.11	1.185714286	0.598142857	12.55714286	24.18571429	26.28571429	1.857142857	148.3430672	81.78402341	4.375157897	0.042104442	9.086339273	0.353509111	10.71232511	0.213190261	0.66368535	3.802160615	12.08867692	56.06133684	0.141156463	31.84998625	0.071207483	2.012041874	23.84070539	12.9	28.7
674	20060	Cook	Illinois	326.2459621	210.3994713	153.6730309	0.061192672	2.500254237	0.592343918	29.39032901	17.07323529	14.30037886	10.87935194	203.8730728	98.72996911	20.24210481	0.034366532	10.96189447	1.366394738	6.72176804	0.335166597	9.163791412	4.286875499	39.15218974	44.36049465	0.297649314	16.48233057	0.070517133	15.81835057	16.86557131	8.5	24.9
1	138	Cook	Minnesota	378.1811594	228.4916021	181.8478261	0.091398551	2.117391304	0.796963768	26.54710145	20.19927536	22.45144928	6.972463768	194.7291114	101.9370703	13.58564525	0.045761677	11.32215927	0.866570328	9.729812148	0.383414533	4.525864493	4.052670172	28.9417151	47.46277161	0.252070393	23.59551328	0.094876639	8.910708699	17.66539019	9.5	26.4
2	22	Cooke	Texas	292.3636364	111.8429563	132.2727273	0.058	1.286363636	0.343272727	33.50909091	14.7	6.709090909	18.72272727	296.4558049	136.6696255	35.74889784	0.05305679	15.1909395	1.417822981	5.118486862	0.305986451	19.48717109	7.062681619	46.46400713	43.49746441	0.153138528	10.03852845	0.040865801	22.08137283	19.61806812	10.6	30.2
3	55	Cooper	Missouri	369.8	208.7240823	172.5454545	0.076363636	2.516363636	0.662272727	34.18545455	19.17272727	15.81454545	12.26181818	228.7066438	104.1274099	25.03929554	0.038311666	11.56621947	1.264957782	6.885254261	0.337830122	11.80355827	4.828745637	41.18460031	43.55525355	0.2995671	15.26014614	0.078841991	16.57384035	17.66601332	11.7	35.3
10	2048	Coos	Oregon	334.0776367	175.6144247	151.5141602	0.063982422	1.993115234	0.477255371	34.94306641	16.83364258	11.49248047	15.80693359	246.5294861	113.0523533	27.91143309	0.042321793	12.55914117	1.26039739	6.294378104	0.304350038	14.24877011	5.504803174	44.95158087	42.40857279	0.237275623	12.63984633	0.056816116	21.29122679	18.41576996	10.8	28.3
2	50	Copiah	Mississippi	343.86	235.0495091	159.7	0.07078	3.214	0.81674	28.462	17.746	17.982	6.712	166.5049605	79.49052505	14.49660201	0.031474299	8.828442334	1.527667925	7.589390286	0.369217181	3.416750723	3.182703375	35.01744581	45.21855049	0.382619048	19.7640037	0.097230952	8.414618884	15.62826199	15.1	37.7
4	128	Cortland	New York	369.5703125	233.9701229	172.7265625	0.076585937	2.771875	0.74484375	31.01953125	19.18515625	18.44375	9.1453125	209.7675635	98.88145392	20.62311101	0.043496178	10.97558423	1.236819487	7.720747636	0.315738793	9.547506983	4.481973391	37.8227131	43.9483248	0.329985119	18.2289621	0.088671875	14.51817075	17.54646013	9	27.7
4	68	Coryell	Texas	376.4264706	248.8787146	176.2352941	0.070441176	2.160294118	0.688617647	29.57647059	19.58088235	20.31764706	8.7	181.2693793	85.48746424	16.07006959	0.029785047	9.49634838	0.972272299	8.026089572	0.304080893	5.711879544	3.384251217	37.06683439	42.28606823	0.257177871	20.64709738	0.081978291	12.42938216	15.09709803	8.5	31.8
2	37	Coshocton	Ohio	292.6486486	189.2490977	110.3243243	0.042783784	2.972972973	0.520972973	36.4	12.25405405	9.710810811	14.1027027	219.8635757	86.81407533	28.79809843	0.033634653	9.648670782	1.745682217	5.240644187	0.326594252	13.78474264	3.976349054	49.9790494	37.10172388	0.353925354	12.91922672	0.062020592	19.15455111	13.68745335	13.9	33.7
1	11	Costilla	Colorado	320.1818182	148.0068435	162.5454545	0.068	1.345454545	0.342090909	29.03636364	18.05454545	11.55454545	13.95454545	250.3516368	106.9963781	30.20703472	0.038809288	11.8913511	1.164610679	6.529532919	0.212596781	17.06029971	5.905358974	45.21909954	43.04715765	0.16017316	11.73374281	0.040725108	26.34956527	21.5755783	8.3	21.4
1	44	Cottonwood	Minnesota	282.0681818	182.4934259	138.2727273	0.051204545	1.95	0.594340909	23.23181818	15.35454545	12.65681818	8.265909091	209.1774647	111.0633271	18.6775607	0.03141928	12.30960414	1.67314429	6.618375051	0.546085792	8.3017455	5.101863368	35.91874769	48.71730649	0.232142857	15.36394581	0.07075487	14.18484271	19.3834148	9.5	29.6
16	305	Coweta	Georgia	344.6393443	209.4011846	169.1836066	0.075455738	1.953442623	0.657655738	26.97803279	18.79442623	17.07934426	10.14131148	201.0216452	97.61377771	18.61985591	0.039560679	10.8341886	1.017995607	7.702514248	0.337704841	8.770871585	4.198548134	35.80647572	45.86946789	0.232552693	18.32405638	0.07829235	15.37251528	17.85420598	11.1	27
1	19	Cowley	Kansas	318.8421053	156.9977114	141	0.068842105	1.678947368	0.402842105	30.29473684	15.67894737	13.00526316	14	262.2608127	97.71300684	33.96798257	0.040791801	10.83885268	1.141310435	6.824195677	0.264188486	20.43754562	5.133308833	46.04079624	39.58075732	0.199874687	14.37844644	0.047957393	25.2347317	18.36839345	12	36.8
25	511	Cowlitz	Washington	311.1937378	207.740986	148.3209393	0.055180039	2.437377691	0.605917808	26.95283757	16.48062622	14.4221135	10.05518591	190.539953	92.97731737	18.47180126	0.02938159	10.3194258	1.557700742	6.785742093	0.455182747	8.755983944	4.03826454	38.97895634	43.82156377	0.290164011	17.00378518	0.072133072	17.22004608	16.43821759	11.5	32.4
11	218	Craighead	Arkansas	320.2568807	217.4054208	144.6880734	0.064151376	2.643577982	0.594568807	28.56055046	16.07385321	15.49633028	9.61146789	180.4263629	81.45598577	18.34142157	0.03102276	9.042628164	1.239968996	6.816842734	0.325569739	8.111368779	3.431095086	40.33784441	40.64695885	0.314711664	19.01519674	0.070782001	15.80156085	15.37921242	12.2	36.4
17	299	Craven	North Carolina	291.180602	213.1205862	125.8361204	0.053789298	2.575250836	0.560046823	28.05284281	13.98026756	13.99732441	10.45852843	181.1589199	78.19897976	19.87751624	0.030569287	8.683638063	1.387879228	6.639337092	0.378238311	9.24753377	3.094247071	42.92892182	38.88432719	0.30657748	18.18675099	0.066672241	18.09581009	13.84352395	10.6	29.5
4	366	Crawford	Arkansas	301.2431694	175.4453772	145.2923497	0.054669399	2.06420765	0.4935	28.68142077	16.14453552	10.94125683	11.03224044	221.873062	110.2997123	22.7364012	0.036238705	12.27468181	1.510277143	5.947736092	0.346965686	10.06249011	4.754296685	42.46406205	44.3318088	0.245739006	13.20412915	0.05875	18.03659741	16.86575421	11.1	36.1
1	203	Crawford	Illinois	331.6995074	174.7183629	160.4827586	0.060536946	1.94679803	0.511960591	32.05960591	17.83399015	11.13300493	14.0226601	244.6421051	114.4446023	26.73755111	0.039418842	12.73698873	1.563672193	6.408055452	0.342726731	12.46773862	5.485198214	43.48021708	43.93322006	0.23176167	12.58656286	0.060947689	19.73032037	18.11930359	11.1	33.9
1	61	Crawford	Indiana	407.147541	245.6341466	219.0491803	0.072754098	2.819672131	0.595409836	32.18360656	24.33770492	15.78852459	13.5147541	196.4632844	106.2588447	17.35655573	0.034720559	11.80925097	1.212953812	6.002788248	0.260957026	9.23434177	4.952997298	34.84790191	50.72501204	0.335675254	14.42708605	0.070882123	14.85023789	19.81168857	13.5	34.5
1	23	Crawford	Iowa	181.0869565	95.68306425	52.65217391	0.025956522	0.786956522	0.155	29.10434783	5.82173913	4.27826087	21.03913043	215.1551548	57.23367007	36.92404389	0.023777053	6.282466031	0.784276219	4.488761747	0.1490131	26.32537009	3.24064035	66.50391287	21.79380567	0.0936853	11.70228146	0.018452381	46.75224206	11.4248159	10.5	32.5
2	27	Crawford	Kansas	306.1481481	166.2371079	133.2592593	0.053407407	1.848148148	0.369592593	36.99259259	14.7962963	7.711111111	17.41111111	284.6584843	122.3202525	36.79438137	0.041412599	13.58018926	1.420566974	5.035380576	0.306806133	17.52573499	5.38972819	53.86624475	37.67893723	0.220017637	8.45481802	0.043999118	25.98290931	14.66055367	11.4	34.7
1	20	Crawford	Michigan	281.25	135.8151317	149.6	0.04765	1.855	0.385	26.06	16.61	8.825	10.2	263.9844382	126.7878159	29.68984442	0.031534176	13.98129239	1.523646701	6.239751309	0.264464684	15.9064007	5.217877126	42.15747182	46.29111092	0.220833333	11.55141727	0.045833333	19.65603774	18.10773568	11.6	31.6
1	6	Crawford	Missouri	411.6666667	213.2498216	203.6666667	0.0835	2.333333333	0.615	41.13333333	22.65	12.6	15.96666667	193.0998008	92.33049875	19.82336202	0.04082965	10.27228487	1.056126857	6.12366511	0.294111557	8.203519179	4.241095303	40.83908945	45.38194287	0.277777778	13.77896768	0.073214286	12.9738831	17.05007514	10.8	33
6	54	Crawford	Ohio	272.5925926	155.6512343	119.7037037	0.0355	1.555555556	0.334666667	30.52407407	13.29074074	8.694444444	16.02777778	251.3132585	111.9927931	30.35991383	0.029522297	12.41082525	1.278003273	5.6333493	0.25757466	19.18805858	4.84580894	46.02378375	41.37197761	0.185185185	12.60423864	0.03984127	26.8558981	16.43093479	13.1	32.1
6	65	Crawford	Pennsylvania	319.6307692	177.3286179	157.6923077	0.054353846	2.230769231	0.536646154	30.66	17.51384615	10.86769231	13.42307692	215.8164116	100.594988	23.66676385	0.033992629	11.17143835	1.432997566	6.08463258	0.324799246	11.55925107	4.463287809	43.38554725	43.2861445	0.265567766	13.32830825	0.063886447	20.46812333	17.02974551	11.7	34.1
2	184	Crawford	Wisconsin	311.0434783	142.273705	136.7391304	0.054108696	1.617934783	0.335309783	37.05163043	15.18858696	7.363043478	21.025	280.5412825	122.3621041	36.01498938	0.041985418	13.58098303	1.429246289	4.845657472	0.24447164	21.95090819	6.192604297	51.77747811	39.74022782	0.192611284	8.48229407	0.039917831	29.98458141	17.6120838	9.4	29.4
7	37	Creek	Oklahoma	302.2432432	202.6287552	128.9459459	0.065783784	2.237837838	0.622054054	29.70540541	14.32702703	14.25135135	12.33243243	204.0259618	91.05620824	22.49792044	0.036889666	10.12645482	1.334981197	6.688410326	0.2937604	12.27996741	4.262573378	41.18773305	41.38736859	0.266409266	17.42489837	0.074054054	18.77658811	16.23313542	12.7	35.5
1	5	Crenshaw	Alabama	134.6	87.67175041	69.4	0.004	3.8	0.1616	15.52	7.72	1.66	5.64	336.6080042	204.100398	31.29951772	0.012583841	22.73588674	3.646298215	3.653736366	0.440877998	14.31706277	6.939961313	56.36275149	38.1286886	0.452380952	5.508559907	0.019238095	17.68544205	11.90357637	15.4	36.6
3	22	Crittenden	Arkansas	350.1818182	204.2081143	158.4090909	0.062818182	1.877272727	0.813454545	29.49545455	17.59090909	18.31818182	11.81363636	231.3771604	109.0668936	22.7628757	0.029066937	12.111497	1.5543632	8.005987209	0.470001793	10.69486697	4.52431614	37.17553422	45.13650039	0.223484848	17.68796539	0.096839827	14.76638648	16.43103062	15.6	38.4
1	101	Crockett	Texas	284.8613861	164.3837567	131.0792079	0.054336634	1.754455446	0.537782178	26.97128713	14.56138614	11.92970297	8.727722772	227.6004982	108.3264575	23.80426996	0.037531313	12.03392624	1.084233218	6.674194329	0.360728035	9.983088204	4.534747986	42.97710673	41.37216784	0.208863744	15.65072543	0.064021688	16.09771428	15.21366103	10.5	31
4	24	Crook	Oregon	361.0833333	216.4770861	142.5416667	0.076916667	2.183333333	0.760166667	35.52916667	15.82083333	18.875	10.97916667	191.4639177	71.6089181	22.5980994	0.039297068	7.945505518	1.10418256	7.5273273	0.437776135	7.912524869	3.18587735	47.76674954	34.12856026	0.259920635	18.1046902	0.090496032	16.34940623	13.38272546	11.5	26.5
3	133	Cross	Arkansas	330.1353383	213.6660123	162.7894737	0.061774436	2.048120301	1.16018797	31.24360902	18.08796992	11.66541353	15.60676692	242.1519242	116.7011153	26.03172954	0.040994517	12.96904325	1.265099019	6.427971513	0.294614192	14.73714199	5.329293101	40.45184248	46.52480514	0.243823845	13.02335238	0.138117615	21.26345398	19.16007069	13.6	37.7
6	110	Crow Wing	Minnesota	299.7818182	185.9076545	140.5727273	0.053809091	1.811818182	0.511927273	26.77818182	15.62272727	13.15	10.92181818	223.5453724	105.8220282	23.50080626	0.03445893	11.75698256	1.31597275	6.595142563	0.331808732	11.58241084	4.346394538	41.7137899	42.69572001	0.215692641	15.5904901	0.060943723	18.6383498	15.59160565	9.9	29.3
7	39	Cullman	Alabama	330.3076923	182.0155717	151.1025641	0.067974359	2.766666667	0.561384615	33.25384615	16.78974359	11.97179487	12.18461538	237.4802067	115.7923191	24.9307318	0.039174566	12.86389645	1.445073725	5.8953153	0.304619057	13.43175839	4.581834783	41.35568379	44.62702947	0.329365079	14.01728674	0.066831502	16.97367935	15.51337479	13.7	34.7
2	13	Culpeper	Virginia	279.9230769	131.7751063	109.1538462	0.032615385	1.815384615	0.453230769	34.26923077	12.11538462	8.392307692	8.069230769	265.9214345	93.24612475	37.497513	0.025731733	10.34849603	1.521356504	5.951261996	0.403747714	10.22962059	4.022131536	54.42396675	34.74558797	0.216117216	10.83044527	0.053956044	12.88768749	13.52303123	11.2	30.2
2	22	Cumberland	Kentucky	279.3181818	170.4406515	90.81818182	0.032954545	3.927272727	0.306181818	39.87272727	10.08181818	8.531818182	8.686363636	244.7844974	97.02507319	32.58563122	0.027462153	10.77382671	2.209029403	5.697016439	0.249596644	10.35447216	3.675288313	57.6047575	31.78609775	0.467532468	10.60914475	0.036450216	14.58643831	10.86114772	12.6	34.1
49	728	Cumberland	Maine	334.0508242	203.9960045	156.4065934	0.064037088	2.499450549	0.59242033	29.64615385	17.37554945	15.1489011	10.85975275	209.3104052	100.741631	20.82949908	0.035335885	11.18584927	1.403678954	6.955599697	0.315809517	9.560422443	4.450737098	38.70637277	44.46356876	0.297553637	16.83005847	0.07052623	15.30486225	17.33909851	7.6	22
9	85	Cumberland	New Jersey	335.7411765	245.0531981	164.2235294	0.061811765	2.950588235	0.788270588	27.08588235	18.24470588	16.24470588	8.990588235	173.1249917	90.1167876	13.97521251	0.030922006	10.01219524	1.247284698	7.166088441	0.331977446	5.513935262	3.982813571	32.20392567	47.66601166	0.351260504	20.13006267	0.093841737	11.00102055	18.48699768	11.6	33.6
67	1112	Cumberland	North Carolina	333.1348921	211.5212196	153.1897482	0.062089928	2.485521583	0.596625	30.64397482	17.01870504	14.76483813	11.65386691	211.5954183	99.25480718	22.08265271	0.033658638	11.01210232	1.536526864	6.834375657	0.448990418	10.36156955	4.345152837	40.10082565	43.35872409	0.295895427	16.54045026	0.071026786	16.51116344	16.89998891	11.6	32
28	913	Cumberland	Pennsylvania	318.8532311	192.4234885	148.4633078	0.061736035	2.097261774	0.5790931	29.25531216	16.4932092	13.89649507	11.28477547	211.8193933	100.605403	21.62197531	0.035718807	11.17345782	1.295284193	6.970743897	0.326738533	9.991625235	4.290530192	39.97697157	43.95366307	0.249674021	16.06936536	0.068939655	17.05585871	16.76114356	9.3	26.4
10	183	Cumberland	Tennessee	366.6612022	276.18951	177.5081967	0.066387978	2.97431694	0.775322404	29.50819672	19.71311475	18.12404372	9.246448087	175.2419146	86.45823987	15.42040412	0.028763282	9.59401587	1.24643007	7.138993925	0.368387799	6.140599249	3.669026397	34.53065244	45.29366158	0.35408535	20.17568598	0.092300286	11.41718972	17.46445605	17	30.4
3	54	Currituck	North Carolina	353.6296296	233.3699447	172.7962963	0.07312963	2.351851852	0.765574074	25.47777778	19.20185185	19.44074074	7.164814815	176.1498255	85.48918103	14.47960531	0.035106245	9.499250011	0.993729046	8.180155471	0.33323572	5.074217342	4.032946115	32.3001743	46.12303542	0.279982363	21.57679028	0.091139771	9.037730298	19.15391068	10.8	28.3
4	38	Curry	New Mexico	376.0789474	244.6016438	165.0526316	0.059973684	3.276315789	0.709894737	40.15526316	18.35	14.12105263	13.41578947	213.5465918	90.22595935	26.02310698	0.031153369	10.02174649	1.713455198	5.795847245	0.307024184	10.8870855	3.968707435	46.82814117	39.91153928	0.390037594	13.26031955	0.084511278	16.89658613	14.91098474	8.3	30
5	366	Curry	Oregon	331.6174863	223.6289121	149.9453552	0.066811475	2.738251366	0.635642077	29.7863388	16.65409836	16.03387978	8.109836066	193.3168803	90.78110631	18.81139805	0.036405169	10.08012245	1.360908839	7.292797781	0.328438842	6.969914876	3.880264236	38.77230962	43.29413838	0.325982305	17.933552	0.075671676	13.64097882	16.56289749	11.5	29
1	5	Custer	Colorado	376.6	381.2273982	202.8	0.1072	4.24	0.9914	20.32	22.52	22.56	5.82	120.1233423	69.40620543	4.269848469	0.052097745	7.711531205	0.906127133	7.983041058	0.289019122	1.268870697	3.103905439	21.51885302	53.15371398	0.504761905	25.327433	0.11802381	6.683628318	18.66483276	7.7	20.7
1	11	Custer	South Dakota	619.6363636	434.8828254	289.8181818	0.097818182	3.909090909	1.022090909	51.03636364	32.18181818	30.8	14.38181818	159.6251995	73.94473318	13.59769632	0.02394377	8.212071344	0.933148704	7.516283954	0.241236334	4.18757054	3.090305043	34.71019708	45.43578089	0.465367965	19.85402203	0.121677489	10.85727925	16.35705065	10.8	28.7
154	5854	Cuyahoga	Ohio	338.603519	213.2284726	158.2259993	0.063903143	2.514092928	0.62419303	30.34742057	17.57895456	15.28182439	11.15674752	206.4015373	97.59275437	20.88688912	0.034202956	10.83494601	1.363198012	6.971922023	0.349965809	9.492319829	4.195461891	39.35149707	43.78369641	0.299296777	16.86480652	0.074308694	15.86972906	16.52938017	11.4	28.6
2	5	Dade	Missouri	350.2	169.8950634	180.8	0.0604	2.82	0.6192	28.66	20.06	15.08	10.78	238.3411956	118.9452911	21.66573466	0.039919277	13.19498562	1.6710671	9.092545398	0.325240658	8.516271393	5.040340633	32.39217251	51.24453606	0.335714286	16.36329143	0.073714286	12.68471123	19.47056621	13.8	37
54	1207	Dakota	Minnesota	330.1184756	206.9038769	149.922121	0.061478873	2.364788732	0.575910522	30.31077051	16.65526098	15.27572494	12.05534383	213.0107808	97.84326174	22.58772704	0.034182889	10.8658526	1.269264664	7.034222609	0.30672576	11.26833532	4.319671045	39.91660759	42.8975907	0.281522468	17.18580171	0.068560776	17.18832961	16.3073607	6.6	25.9
2	220	Dakota	Nebraska	348.7409091	256.743029	180.5181818	0.0881	2.040454545	0.754004545	25.04590909	20.05545455	17.39727273	7.031818182	172.5760185	95.26896171	12.16955433	0.040690254	10.58317846	1.116144108	7.57617187	0.590307175	4.061628552	4.068841404	29.85377086	50.40192491	0.242911255	19.28975878	0.089762446	9.414770712	19.5914673	9.4	34.4
7	202	Dale	Alabama	386.4851485	218.3572339	180.2871287	0.076836634	2.183663366	0.659990099	33.96188119	20.02920792	18.06732673	15.2529703	218.8709902	104.199485	21.56331878	0.040483135	11.57417221	1.346815176	7.924506963	0.351617354	11.58069655	4.614297155	35.90144476	45.27656618	0.259959925	18.82198905	0.07857025	16.73968037	17.60810172	14.5	36.2
3	12	Dallas	Alabama	306.0833333	201.0786813	148.0833333	0.070166667	2.6	0.619916667	26.73333333	16.46666667	14.01666667	11.70833333	167.7356115	77.37605703	16.17964708	0.042704398	8.609002112	1.315626273	7.027108031	0.323147018	6.681233254	2.867814395	39.69356202	42.88890903	0.30952381	17.41752896	0.073799603	14.45719737	12.68037778	17.5	42.4
8	57	Dallas	Iowa	322.5614035	165.3919435	142.754386	0.049807018	2.740350877	0.569315789	33.24912281	15.85087719	12.3	15.49824561	261.2364969	118.3996172	30.17910445	0.03297843	13.13577948	1.906332043	6.622778602	0.311963119	16.41805023	4.574950543	43.87919747	41.5475068	0.326232247	14.57329572	0.067775689	21.6059883	14.46873807	8	31.1
421	11194	Dallas	Texas	332.3052528	210.9879269	158.9562265	0.064141951	2.441039843	0.606222887	28.57688941	17.66046989	15.22432553	10.59185278	202.2702483	99.86097595	19.1945998	0.034891493	11.08544594	1.312538288	7.038798607	0.355532522	8.73690956	4.298557054	37.40963648	45.26075199	0.290599981	17.32961154	0.072169391	15.16924083	17.2175066	8.6	28
130	2161	Dane	Wisconsin	325.5127256	208.2327431	151.1184637	0.06132161	2.571540953	0.610418788	29.66492365	16.79014345	14.54599722	11.15238316	205.1330593	96.12913638	21.12984383	0.034226143	10.67875743	1.453993763	6.883462097	0.338069476	9.56401804	4.074882075	39.98310047	43.03516958	0.306135828	16.98172995	0.072668903	16.09588812	16.12858829	6.3	22.2
9	1042	Dare	North Carolina	330.9740883	199.3137076	162.6928983	0.063771593	1.980038388	0.585056622	27.7952975	18.07610365	14.35316699	10.48234165	209.69136	104.3742366	19.97769759	0.034892756	11.59663293	1.320726024	6.884194047	0.399341656	8.383931387	4.591360974	38.03146771	45.61797583	0.235718856	16.35055646	0.069649598	15.54425265	17.38360383	10.4	28.1
5	126	Darke	Ohio	339.4920635	241.9515887	145.8730159	0.057507937	2.873809524	0.664349206	32.60238095	16.21031746	16.41507937	11.52777778	207.2129398	94.08337919	22.49235676	0.029223109	10.45266652	1.376388866	6.696802422	0.320988303	10.69331336	4.155125497	40.4452054	41.66076111	0.342120181	17.89403349	0.079089191	15.80176272	15.78512784	12.6	30.5
6	235	Darlington	South Carolina	320.9489362	194.8226527	157.412766	0.061991489	2.358297872	0.592553191	27.73276596	17.49106383	13.8187234	9.545957447	215.7826897	105.5348808	21.08660401	0.035333029	11.72479054	1.44478764	7.173588212	0.35032528	8.553232025	4.37907072	37.71842292	45.73426141	0.280749747	16.54731567	0.070542047	13.28479005	16.537677	14.5	35.6
52	1371	Dauphin	Pennsylvania	300.4405543	191.2186323	137.4332604	0.055865791	2.158205689	0.5435186	28.61123268	15.26907367	12.64412837	11.66411379	208.2362821	98.14443724	21.5894862	0.034258238	10.90126329	1.365103454	6.638468503	0.340433548	10.07226516	4.284214757	40.71761232	42.87153068	0.256929249	16.410857	0.064704595	17.35457688	16.53462427	11.6	30.7
11	183	Davidson	North Carolina	332.136612	184.3825962	162.8415301	0.063480874	2.101092896	0.560289617	29.38251366	18.1010929	13.72076503	10.8431694	230.4044332	122.5023794	20.85157753	0.038455673	13.61776543	1.218343857	6.975100976	0.329286992	9.055060151	4.837530101	36.51329722	48.16208148	0.250130107	15.3246213	0.066701145	14.76216208	17.21303945	12	30.2
127	2721	Davidson	Tennessee	329.093348	209.127113	157.5788313	0.06362918	2.347445792	0.603667034	28.5154355	17.50804851	14.85203969	10.5676222	203.7803104	100.3854813	19.58668906	0.034733912	11.15114344	1.278623317	6.91976416	0.367910173	9.066738038	4.247352823	37.50633057	45.3766728	0.279457832	17.11699662	0.071865123	15.30631642	17.05720937	10.4	31.5
2	106	Davie	North Carolina	342.6226415	270.7829858	172.5566038	0.071150943	2.625471698	1.459990566	24.79622642	19.16603774	17.62075472	8.675471698	188.4127972	107.250891	12.47833607	0.040761912	11.90797213	1.167628141	7.893741805	0.349149311	3.842814264	4.755524221	29.5035009	51.7334583	0.312556155	18.7630408	0.173808401	10.2083812	19.36005688	11.9	28
12	213	Daviess	Kentucky	307.0375587	183.2536428	141.2910798	0.051769953	1.990610329	0.434225352	29.93098592	15.69812207	12.13943662	12.19295775	229.2795356	108.3628306	24.83150412	0.034008884	12.03802907	1.266732479	6.253065951	0.273532157	12.53589504	4.565941489	42.84252483	43.03205764	0.23697742	14.12541753	0.051693494	18.99432253	16.52685522	10.7	28.8
57	1021	Davis	Utah	340.9294809	201.136358	161.6601371	0.067429971	2.123506366	0.594890304	30.63075416	17.95954946	14.71508325	13.05700294	218.7896905	103.5028824	22.59735275	0.038352675	11.49485474	1.263172667	6.943205825	0.343400103	11.50370033	4.586430693	39.89471628	44.16415472	0.252798377	15.941129	0.070820274	18.25432548	17.29691815	7.2	24.6
2	85	Davison	South Dakota	328.4	250.806902	148.3647059	0.056482353	2.982352941	0.694129412	30.83529412	16.48117647	15.16117647	9.630588235	186.1825691	81.78801591	20.84625741	0.026816485	9.082268485	1.391065823	6.235473552	0.292703596	9.195177184	3.907094109	41.67311088	41.78846201	0.355042017	16.53842711	0.082634454	15.49192658	17.51367628	9.4	35
1	6	Dawes	Nebraska	324.5	246.214955	145	0.04	2.5	0.569	35.61666667	16.1	10.18333333	14.11666667	192.6088577	76.86548982	25.56937734	0.024626487	8.520295263	1.211849788	4.036573888	0.250610405	13.39913505	4.465200118	46.14895159	43.05703547	0.297619048	10.79401294	0.067738095	19.78688121	23.13058509	9.8	28
4	15	Dawson	Georgia	251.8	124.7455553	144.2	0.0358	1.02	0.406	20.8	16.02	7.106666667	9.8	303.6481706	186.3050233	25.4935202	0.028245384	20.69004824	1.13396612	5.471626404	0.51156403	13.27660152	5.656465479	32.81270945	57.38610317	0.121428571	9.80118738	0.048333333	14.96728224	18.96357046	10.9	28.8
2	58	De Soto	Louisiana	336.7068966	239.6150835	157.4827586	0.051068966	3.260344828	0.556724138	30.85517241	17.49482759	14.51724138	9.251724138	195.3619454	88.47292144	20.90461485	0.02477107	9.834985511	1.510817208	6.32060613	0.259100015	8.432377369	3.379099662	42.00212263	42.15912049	0.388136289	15.83875687	0.066276683	13.15466293	14.03875657
5	41	DeKalb	Alabama	263.7804878	169.5130226	126.5853659	0.052463415	1.73902439	0.579121951	26.81707317	14.04634146	8.12195122	12.44634146	201.7564179	91.11560246	23.63908445	0.030242914	10.0843757	1.417294096	4.864765707	0.55790809	13.19946946	3.647105625	45.96477418	42.62384977	0.207026713	11.41137605	0.068943089	25.02548458	15.93391949	15	30.6
31	481	DeKalb	Georgia	351.0935551	236.7818309	163.012474	0.071787942	2.964033264	0.620665281	30.49272349	18.10956341	16.96528067	9.82037422	190.1721642	91.98964059	17.83820961	0.034952031	10.21571467	1.314245541	7.158797043	0.33905637	6.951103522	3.8949447	37.43177969	44.08889011	0.352861103	18.47933019	0.073888724	13.14670191	16.58643089	9.9	26.5
23	533	DeKalb	Illinois	340.7485929	234.4511737	159.2345216	0.063772983	2.806003752	0.677838649	27.88855535	17.69155722	17.68011257	7.823639775	176.3076185	85.87171171	15.68455682	0.029557466	9.53229706	1.290600901	7.317218075	0.378038978	5.801235427	3.514177852	35.6558124	44.75216109	0.334048066	19.59202651	0.080695077	12.05658555	16.39950397	8.1	27.4
4	43	DeKalb	Indiana	336.1627907	147.3595841	150.5348837	0.053953488	1.993023256	0.451	38.82790698	16.73255814	8.781395349	20.2627907	267.2579686	125.5467917	30.92551537	0.042653451	13.96658837	1.372110741	5.473723063	0.357628497	16.052007	5.486558852	48.22067818	42.13389367	0.237264673	9.645428152	0.053690476	24.78731754	16.39986591	10.2	31.1
3	11	DeKalb	Missouri	290.3636364	185.5409665	121.8181818	0.083727273	1.418181818	0.477818182	28.83636364	13.51818182	12.62727273	2.154545455	196.5280894	65.04133487	24.26036033	0.073422831	7.214569952	1.055988189	8.043649401	0.309274641	0.993000905	2.719947479	42.20854087	40.73450573	0.168831169	17.0569534	0.056883117	3.589142722	14.76694945	12.4	38.7
3	33	DeKalb	Tennessee	268.7575758	112.8968363	114.0606061	0.052454545	1.109090909	0.250848485	31.15454545	12.68484848	7.909090909	21.1969697	258.5908208	107.5882101	32.37016191	0.047764917	11.9747301	1.182541695	6.310872259	0.203175688	22.54883692	5.437809692	49.74735802	37.10563975	0.132034632	13.14700223	0.029862915	35.36945011	15.99270925	14.4	32.5
2	12	DeSoto	Florida	428.75	283.520731	182.9166667	0.095916667	2.566666667	0.828333333	37.41666667	20.325	23.83333333	6.575	169.6496802	73.36458019	15.20760736	0.038278109	8.152556855	0.870614503	8.770223121	0.318425836	3.606809863	3.277834612	34.36756267	42.92875001	0.305555556	22.70368732	0.098611111	7.030308706	16.64307925	13.7	35.5
19	313	DeSoto	Mississippi	304.9456869	185.7737532	145.7316294	0.061329073	1.888498403	0.497875399	27.20670927	16.19009585	12.90095847	11.77412141	219.2525056	109.7140815	21.58921704	0.037862977	12.1867793	1.18274821	6.513661052	0.298409993	11.28680978	4.715640846	38.48366229	45.36427953	0.224821238	16.15205817	0.059270881	18.23578685	17.11032486	12.6	36.9
1	21	DeWitt	Texas	392	253.7519208	169.7619048	0.076238095	2.285714286	0.934809524	36.57142857	18.87142857	19.72380952	17.3047619	184.6322003	81.34704588	19.21506423	0.03553914	9.042188732	1.069951956	7.309835152	0.336745513	10.40196424	3.930333572	40.05344822	39.96652019	0.272108844	19.98003159	0.111286848	19.68007756	16.644514	11.4	32.6
2	7	Deaf Smith	Texas	323.5714286	155.4210886	184	0.060714286	1.485714286	0.458428571	22.74285714	20.42857143	12.77142857	9.857142857	273.0970877	168.4597952	21.02154449	0.04749387	18.70593935	1.258490823	6.92784473	0.285358143	12.60226447	8.019426684	26.81916095	59.42332269	0.176870748	13.75751636	0.05457483	12.89284164	25.26585549	9.3	32.3
9	72	Dearborn	Indiana	389.7916667	247.6418844	185.0694444	0.083	2.180555556	0.621125	31.80138889	20.56944444	19.43611111	10.91111111	197.4442731	91.17040733	18.89361321	0.036266715	10.13221281	1.032030716	7.889840436	0.281849132	7.758412483	4.107609957	34.75410183	45.84494955	0.259589947	19.40094863	0.073943452	11.93070808	18.12599434	11.3	30
1	9	Decatur	Georgia	316.7777778	88.73088192	163.4444444	0.108	0.577777778	0.120222222	36.6	18.13333333	3.811111111	25.75555556	347.3214268	152.3067978	47.55289047	0.088897371	16.87989232	0.878599512	4.020462217	0.131469248	35.9342122	9.392419827	54.7545175	40.79283074	0.068783069	4.452651765	0.014312169	42.50136237	22.91268046	12.1	30.9
8	200	Decatur	Indiana	331.14	192.1710254	154.285	0.068515	1.918	0.570315	27.844	17.14	16.3625	10.4745	223.3347248	104.7157503	22.67697357	0.037281166	11.62186585	1.502664129	7.786733916	0.420742007	11.35186696	4.996928311	39.48377923	42.50525133	0.228333333	18.01096944	0.067894643	17.38328802	17.18787332	13	29.9
2	114	Decatur	Iowa	279.7807018	221.7662371	116.1140351	0.05072807	2.71754386	0.51304386	26.81929825	12.89385965	14.18684211	8.535087719	166.5555547	79.9723356	15.85720107	0.02782702	8.846078497	1.575286437	6.403576664	0.589701742	5.250417955	3.237433085	41.65274514	40.16675559	0.323517126	18.18049927	0.06107665	13.10762913	14.19928457	10.4	30.7
1	53	Decatur	Tennessee	318.4528302	218.8534093	166.5849057	0.075339623	1.632075472	0.485981132	20.1509434	18.51698113	17.76226415	7.303773585	169.6398117	90.93955143	12.20194326	0.034663427	10.10648107	0.846993644	7.935674853	0.251549415	6.600871509	3.761196472	31.78668495	47.33848516	0.194294699	20.87482989	0.057854897	16.46683729	17.81423683	15.6	37.8
3	23	Defiance	Ohio	331.0434783	183.1051165	168.8695652	0.057173913	2.291304348	0.57026087	26.2	18.77826087	15.5173913	9.256521739	243.3254125	123.2126578	24.01772744	0.039425688	13.69736356	1.570502066	7.223226878	0.313215641	11.83004077	6.497764638	36.55524527	48.38974534	0.272774327	15.05500939	0.067888199	14.70888439	21.5494071	11.3	31.5
5	227	Del Norte	California	359.4845815	260.5972234	168.9030837	0.075066079	2.410572687	1.09692511	31.17092511	18.76475771	16.7154185	11.5339207	194.3763193	91.34730433	18.85576636	0.036506334	10.14385319	1.163779372	7.299339078	0.291243559	8.087975883	3.750101652	37.84939815	44.15906633	0.286972939	17.99153552	0.130586323	15.48580068	16.21815413	9	27.2
20	263	Delaware	Indiana	359.7528517	226.9703149	168.9467681	0.070828897	2.452091255	0.715908745	30.7338403	18.76920152	17.44752852	9.314828897	193.9398439	90.18561893	18.83775938	0.035332316	10.0330947	1.325654743	7.659941829	0.395824946	6.829424405	3.950442759	38.36185783	43.35118708	0.291915626	18.28695509	0.085227232	12.62639291	16.89139427	12.8	31.7
2	59	Delaware	Iowa	341.779661	227.8095661	154.6610169	0.061491525	2.481355932	0.714762712	32.40169492	17.18644068	15.35423729	10.65932203	167.6623467	73.91793023	17.22022322	0.028702475	8.216077034	1.1086329	6.584913461	0.34502729	5.904511484	3.679000234	40.23250284	42.38777937	0.295399516	17.37971779	0.085090799	14.70954279	18.57610065	10.5	32
7	301	Delaware	New York	328.5614618	188.7794176	152.6777409	0.062548173	2.273421927	0.480126246	32.77906977	16.96112957	11.8461794	14.54883721	229.6304186	106.596539	25.21500935	0.039786135	11.83323585	1.364609518	6.166273695	0.279480423	12.66606326	4.814723077	42.34568713	43.98362911	0.270645467	13.67068376	0.057157886	19.38358319	17.51340685	10.2	25.8
21	258	Delaware	Ohio	337.9031008	192.8149524	163.0697674	0.063976744	2.126744186	0.620100775	29.78914729	18.11550388	14.38837209	11.48178295	222.3246423	111.3082593	21.36499303	0.037286712	12.36655266	1.335749117	7.163656324	0.434939113	9.953583381	4.619927733	36.66965069	46.53231646	0.253183832	16.79803286	0.073821521	14.93762453	17.30192967	9	27.1
5	269	Delaware	Oklahoma	334.4126394	213.3580554	160.2565056	0.058907063	2.592936803	0.69797026	29.12379182	17.80855019	14.80074349	9.971747212	202.1434946	103.4542342	18.19996936	0.034005017	11.49188233	1.279760377	7.004533209	0.377371876	7.378398301	4.386581338	36.76127937	46.47296729	0.308682953	16.76575334	0.083091698	13.89596731	17.32806324	15.5	33.4
44	894	Delaware	Pennsylvania	337.0469799	208.5724723	157.8400447	0.070695749	2.400559284	0.570472036	29.52651007	17.53579418	15.62091723	10.90805369	199.1429184	94.83441267	19.209181	0.037715274	10.53181258	1.297512868	7.363705626	0.307630238	8.240185923	3.983376122	37.53406528	44.47945909	0.285780867	17.98647564	0.067913338	14.61714458	16.56718635	8.6	25.1
4	179	Delta	Colorado	352.5139665	248.5255179	160.8882682	0.069810056	3.184916201	0.721100559	30.06759777	17.87597765	18.3972067	7.369832402	168.1422422	75.88288062	16.00758087	0.033532214	8.425660823	1.295738251	7.446251291	0.314793966	5.282577874	3.355320039	37.19720999	42.32350589	0.379156691	20.47928412	0.085845305	11.05628174	16.69575034	7.9	21.5
7	191	Delta	Michigan	315.2251309	196.0019011	144.4240838	0.061157068	1.766492147	0.552041885	27.29790576	16.04659686	15.27172775	11.8591623	218.3946771	98.94949185	22.75616416	0.037550599	10.97729988	1.231839445	7.573571492	0.297391563	12.37872626	4.565916858	38.1181751	42.87683546	0.210296684	19.00498944	0.065719272	18.70390067	17.0747931	12	33.2
1	41	Delta	Texas	280.7560976	147.1687338	138.4878049	0.057634146	1.541463415	0.415536585	28.01707317	15.3804878	9.12195122	12.5195122	236.3144344	111.8039905	26.31977728	0.037898697	12.41740194	1.293696948	6.123326405	0.307794495	12.43058119	5.035102281	44.59934192	43.56783961	0.183507549	11.83281847	0.049468641	20.84103665	17.78637842	12.1	29.3
1	7	Denali	Alaska	414.7142857	227.8425624	231.7142857	0.097714286	2.414285714	0.516857143	26.34285714	25.74285714	20.22857143	9.7	207.8280147	111.3944569	17.05857611	0.038498967	12.38181446	1.260543038	7.84495275	0.242436623	9.985041403	6.06803304	27.78633034	53.87431707	0.287414966	18.33935258	0.061530612	13.36250055	25.92509909
4	229	Dent	Missouri	333.0305677	213.0335942	148.8820961	0.06390393	2.463755459	0.582152838	33.3489083	16.54672489	13.34934498	12.89475983	226.5861761	100.5054093	25.9678855	0.036587363	11.16652355	1.344496855	6.273006773	0.328079847	12.44031972	4.377524431	42.71712765	42.33746924	0.293304221	14.94540311	0.069303909	17.60199855	16.53986757	12.4	35.3
100	1677	Denton	Texas	325.1311866	202.7122261	154.2629696	0.061648778	2.406917114	0.597388193	28.59636255	17.13756708	14.59320215	9.679427549	203.5838041	98.98879932	19.91473532	0.033626134	10.98281719	1.400611766	6.893383201	0.354164566	8.119043252	4.251280686	38.91419872	44.45725359	0.286537752	16.62854768	0.071117642	14.31419503	16.82680637	8.6	23.9
201	4404	Denver	Colorado	331.2091281	213.0100611	155.7141235	0.063235014	2.473297003	0.596731381	29.51846049	17.30009083	14.77929155	10.94770663	204.4012446	97.14080141	20.6741524	0.034433363	10.78864923	1.355133444	6.795801247	0.36118075	9.602852598	4.186142068	39.12762281	44.07148017	0.294440119	16.80089701	0.07103945	16.12296057	16.6658357	6.2	17
6	166	Des Moines	Iowa	392.5421687	242.8296344	194.0240964	0.083891566	2.573493976	0.717385542	29.35481928	21.54879518	20.32228916	8.772891566	191.047938	96.66789638	15.33445117	0.038139345	10.73865846	1.064275734	8.458321	0.325905839	5.720806956	4.078963309	31.86650052	47.2106416	0.30636833	20.92285789	0.085403041	10.7451109	17.77587823	11.5	31.6
46	1113	Deschutes	Oregon	363.3135669	233.6179142	173.638814	0.072528302	2.54851752	0.676074573	29.70116801	19.2916442	18.07807727	10.16783468	194.8251538	92.46516753	18.3456103	0.035993668	10.26715543	1.231888873	7.700191205	0.333523548	7.783651077	4.003942512	36.02249964	44.72530609	0.303394943	19.25219426	0.080485068	13.80609062	16.93002908	8.4	23.3
1	19	Dewey	South Dakota	249.0526316	118.5436246	132.7368421	0.026263158	2.510526316	0.299473684	24.07894737	14.74736842	6.910526316	11.76315789	270.7177758	132.1401599	31.5399488	0.032015082	14.62460315	2.822451546	5.847252767	0.701573847	16.50524338	5.912949885	42.59485601	47.65836542	0.29887218	9.746778568	0.035651629	20.42211211	16.11095651	15.4	39.7
5	349	Dickinson	Iowa	349.9226361	244.8937757	164.1948424	0.076080229	2.89713467	0.665925501	29.00200573	18.24097421	17.7782235	8.103151862	176.1349031	85.46153674	15.48133145	0.036382803	9.494602422	1.26870496	7.491902288	0.304573707	5.623569837	3.506271681	35.94085852	44.62069866	0.344896985	19.43844282	0.079276845	11.93259407	16.30415814	10	32.8
6	222	Dickinson	Kansas	305.0810811	177.3917292	125.8378378	0.05345045	1.997747748	0.493378378	33.83468468	13.98288288	11.61351351	14.93693694	227.2868373	93.59061218	28.0457848	0.034436275	10.39243609	1.369734108	6.146256846	0.292303002	13.41824762	4.036436003	47.96761832	38.1540104	0.237827113	13.87837128	0.058735521	22.91667825	14.86734328	11.6	32.9
2	10	Dickinson	Michigan	258.9	153.9306853	101.8	0.0281	2.96	0.4406	32.7	11.33	8.75	10.65	234.5796626	75.90649397	33.92475984	0.018299066	8.441077301	2.660368509	8.078483496	0.266676571	15.55698707	1.71423528	53.2727092	33.07390177	0.352380952	13.65338903	0.052452381	19.90491532	7.152987657	12.9	30.3
3	69	Dickson	Tennessee	358.8550725	210.8822203	174.4637681	0.072028986	1.960869565	0.603942029	31.16376812	19.3826087	15.89130435	14.11594203	218.8254214	112.2500848	19.93068028	0.039034656	12.47643547	0.919455998	7.320739284	0.313404531	10.46323868	4.914608164	35.69961743	46.91428055	0.233436853	17.38610201	0.071897861	16.83230279	18.7511397	13.4	37.8
1	6	Dinwiddie	Virginia	639.3333333	356.610794	319.5	0.142	3.666666667	1.142	50.56666667	35.53333333	30.05	17.63333333	222.5637381	110.3461374	20.92282137	0.04744001	12.26524308	1.063328673	7.978946296	0.337676291	11.62218388	5.63394545	32.81500203	47.32300592	0.436507937	19.86199205	0.135952381	14.43016405	19.72351343	13	32.6
270	5255	District of Columbia	District of Columbia	331.9680304	205.4465988	156.0175071	0.062852141	2.398135109	0.573706565	29.94698382	17.33391056	14.62563273	11.67096099	212.3299479	100.377085	21.8991031	0.035172957	11.146705	1.355976718	6.845953545	0.338503592	10.3516476	4.292760263	39.72193879	43.86539909	0.285492275	16.41266212	0.068298401	16.77939715	16.51280227	8.1	22.1
1	10	Division No. 11	Alberta	275.2	169.0443546	136.8	0.0692	2.16	0.6314	28.4	15.18	8.8	8.64	179.172497	94.27645205	15.89252292	0.089414504	10.44484214	1.001866091	6.588755748	0.364519075	5.652609424	4.002040552	34.98517027	49.0105116	0.257142857	16.00431813	0.075166667	9.635563389	18.00177544
1	9	Division No. 12	Alberta	260.3333333	193.9673295	103.3333333	0.036777778	1.955555556	0.448	31.61111111	11.47777778	8.188888889	7.188888889	294.6420067	137.324352	35.42791193	0.045090208	15.25263364	1.00908859	4.667724244	0.285934833	15.29882518	7.915608029	47.88590948	42.09100129	0.232804233	10.02308923	0.053333333	15.50020811	21.75270238
1	12	Division No. 3	Manitoba	231.75	157.088001	97.91666667	0.066166667	1.875	0.561	25.26666667	10.88333333	8.191666667	10.51666667	203.7307693	82.06918573	25.97795107	0.052849216	9.127539558	1.673003328	5.378755512	0.282947569	10.32936377	3.524070983	42.9308734	42.46634264	0.223214286	14.60278396	0.066785714	16.82310375	16.37285487
1	8	Dodge	Georgia	259.375	145.6237646	113.125	0.0565	2.3	0.34275	24.625	12.575	12.8125	12.2875	235.3863576	130.3157249	20.06836747	0.038731718	14.50201606	1.408124873	7.168114807	0.30239513	8.68047724	4.386373208	33.09113865	46.36851263	0.273809524	20.54034873	0.040803571	14.15226237	14.18037017	14.2	31.2
7	96	Dodge	Minnesota	316.5833333	190.9117294	145.03125	0.05690625	2.073958333	0.575958333	29.196875	16.11875	14.54791667	12.47395833	216.5088118	97.3462391	23.72803294	0.032162183	10.80938256	1.562753299	7.112243813	0.442794129	11.1446278	4.331003227	39.43354526	43.60500135	0.246899802	16.96145338	0.068566468	16.42986627	17.05925553	7	28.8
2	51	Dodge	Nebraska	271.254902	154.873018	101.8627451	0.034666667	2.188235294	0.617764706	35.37254902	11.3254902	7.429411765	8.694117647	238.8219903	81.24624262	34.52474852	0.024460726	9.027368444	1.682812466	5.458862476	0.3560419	9.627964421	3.657063565	56.80628195	32.77923409	0.260504202	10.41448396	0.073543417	13.89983756	13.5222876	9.3	30.8
11	417	Dodge	Wisconsin	334.2422062	209.9579211	151.6258993	0.054628297	2.7558753	0.582263789	32.24268585	16.8498801	13.76258993	11.88920863	202.0831518	93.84011951	21.04070063	0.030898804	10.42019924	1.469867274	6.586386137	0.316384001	9.373465868	3.761849408	41.05591372	43.12200739	0.328080393	15.82207889	0.069317118	16.47485929	15.42459785	9.3	27.7
1	171	Doniphan	Kansas	287.2982456	189.1575743	139.6023392	0.055766082	2.115789474	0.49805848	24.68421053	15.50877193	12.70116959	9.077192982	215.1379624	110.4416132	20.19275645	0.036457302	12.26074308	1.365246358	6.655969589	0.341430718	9.39997214	4.403620954	38.95933262	44.82887093	0.251879699	16.21179646	0.059292676	17.11944553	16.00232447	10.3	31.1
3	284	Door	Wisconsin	314.6373239	181.0620435	143.915493	0.058073944	1.919014085	0.675549296	29.45915493	15.99119718	13.62042254	10.35105634	229.2104922	103.8181002	24.65282088	0.035100445	11.53558406	1.323893525	7.315418379	0.347427395	9.572678658	4.373136479	40.93143223	42.44873482	0.228454058	16.61983294	0.080422535	14.37332865	16.38508818	9.8	27.8
2	22	Dorchester	Maryland	421.3636364	293.9405498	198.2272727	0.105181818	2.936363636	0.7755	34.43181818	22.03636364	21.85909091	8.272727273	165.1856873	82.2287867	12.94844639	0.041724036	9.144445251	0.893412202	7.97941605	0.309120763	4.20956355	3.50329173	31.29141238	48.5971751	0.3495671	20.11141252	0.092321429	8.719970118	17.60999872	14.5	33.4
17	378	Dorchester	South Carolina	333.0634921	199.2250785	163.6904762	0.06668254	1.997619048	0.615190476	27.59047619	18.18597884	15.14365079	11.30291005	213.7238865	107.1635404	20.03544137	0.03612041	11.90129449	1.389596261	7.182196297	0.394316176	9.162583138	4.472852433	36.84455516	46.45533445	0.237811791	16.70011039	0.073236961	15.45580897	17.53331667	9.9	31
6	209	Dougherty	Georgia	308.3636364	197.3049056	138.6315789	0.050799043	2.713397129	0.517684211	31.34880383	15.39760766	12.10239234	13.97703349	202.4805586	89.06273889	23.49425444	0.029785078	9.884753634	1.38320294	5.768092734	0.274977812	13.05459695	3.913193725	44.84089641	40.89273685	0.323023468	14.26636674	0.061629073	22.80522682	15.70548629	12.2	37
51	1602	Douglas	Colorado	334.2996255	210.6811445	161.8926342	0.066091136	2.498751561	0.645901998	28.38526841	17.98570537	15.22540574	9.934207241	208.1123831	102.8031319	19.85744159	0.037102319	11.41315249	1.332228297	7.139460284	0.37785109	8.774226368	4.489359271	36.36341133	46.54745878	0.297470424	17.08912989	0.076893095	13.8350843	17.96876491	4.8	16.9
16	165	Douglas	Georgia	333.6484848	217.057574	164.1939394	0.0646	2.441212121	0.684309091	27.85636364	18.23818182	14.96363636	12.11333333	199.4643275	96.98066062	19.70349753	0.03631197	10.77409262	1.117390182	6.446211818	0.36023554	10.54645172	4.751369026	37.87776694	45.98864627	0.290620491	16.1335868	0.081465368	18.99618246	18.96169665	11.5	33.9
2	64	Douglas	Illinois	335.109375	220.7898875	154.078125	0.06028125	2.6421875	0.565375	34.54375	17.115625	11.496875	13.8609375	194.8941524	90.04112145	21.99949891	0.026590505	9.994031858	1.441334516	5.268765347	0.242718547	11.28559273	4.026735362	45.08375592	42.27629436	0.314546131	12.63994972	0.067306548	21.90490006	17.58450561	10.4	30.8
23	479	Douglas	Kansas	319.9478079	195.6737671	147.1983299	0.060954071	2.663256785	0.561246347	29.66555324	16.35386221	14.31210856	11.3308977	208.1648691	97.66199248	21.62800824	0.034839231	10.83185113	1.517165156	6.832906412	0.355308184	9.688870375	4.224656967	40.82183974	42.88161487	0.317054379	16.29654539	0.066815041	16.59797145	16.54453201	6	23.3
3	177	Douglas	Minnesota	342.3163842	196.1237487	169.8757062	0.069474576	2.072316384	0.739129944	26.68700565	18.86892655	16.47909605	8.34519774	211.721108	103.3454234	19.60368268	0.037055895	11.47020422	1.230549379	7.855073981	0.465605699	8.369855779	4.599229958	35.13174761	46.78627843	0.246704331	18.08197396	0.08799166	12.64844874	18.13229873	7.6	26.3
103	2843	Douglas	Nebraska	337.3524446	211.8458983	162.8554344	0.064749912	2.407632782	0.58951108	29.34298276	18.09201548	14.82602884	10.95722828	210.5751715	104.1921047	20.50233903	0.035555963	11.57158091	1.363521389	6.859469065	0.341325437	9.458475472	4.57319788	37.91341323	45.73734036	0.28662295	16.34924641	0.07017989	15.48472771	17.71548408	8.7	28.2
9	148	Douglas	Nevada	297.777027	183.6644643	136.4459459	0.051628378	2.185135135	0.578425676	30.67432432	15.15337838	10.81013514	13.70608108	223.667724	101.7148335	25.96737473	0.032952551	11.28861508	1.310424321	5.644623397	0.325274705	14.26070278	4.839273803	45.49574091	41.57107673	0.260135135	12.93318236	0.068860199	22.75597645	17.74735984	7.7	22.4
17	689	Douglas	Oregon	354.8940493	233.605054	173.137881	0.071552975	2.426995646	0.654439768	28.22293179	19.23526851	17.43033382	8.838026125	190.5203485	94.73617943	16.66166729	0.035225456	10.52260399	1.163327368	7.63842215	0.341965443	6.425080511	3.96801939	34.46892049	46.31036912	0.288928053	19.22071039	0.077909496	12.17170868	17.28035483	12.1	31
6	88	Douglas	Wisconsin	328.2727273	204.5291609	141.3522727	0.054272727	2.326136364	0.537181818	33.30454545	15.70681818	14.19659091	11.85909091	201.8404274	82.98166327	24.08455844	0.028870983	9.195885689	1.503766243	6.636952221	0.375963983	11.32758114	3.517493833	45.29708514	38.69894371	0.276920996	16.00397116	0.063950216	17.98811946	14.801539	9.4	31.7
16	447	Do��_a Ana	New Mexico	348.3668904	221.2225331	164.5391499	0.063485459	2.278970917	0.596456376	30.08008949	18.28411633	15.98098434	11.14116331	200.9246522	97.09007094	19.15641058	0.03274795	10.79181987	1.218531597	7.153845659	0.357364064	8.34867616	4.200297767	37.69603228	44.96810444	0.271306062	17.33586329	0.071006711	15.06316488	17.0758554	6.7	23.2
106	4405	DuPage	Illinois	328.3984109	220.0094798	153.7552781	0.062579796	2.560204313	0.567107151	29.26669694	17.08183882	14.73446084	10.75934166	198.330535	95.89576766	19.45852112	0.034443413	10.65084948	1.364439698	6.726171217	0.331377675	8.768417417	4.246912255	38.8060773	44.12814512	0.304786228	17.0430761	0.067512756	15.72535846	16.87501727	8.5	23.9
5	64	Dubois	Indiana	263.53125	133.2600026	121.859375	0.042375	1.628125	0.4718125	28.45625	13.534375	7.4	11.8953125	292.8333235	131.311065	35.36810384	0.04289135	14.57326179	1.526755431	6.110862151	0.373401248	15.24117967	6.568997913	46.47664034	43.60899918	0.193824405	9.914360485	0.056168155	19.09319313	19.10183527	10.7	27.6
10	255	Dubuque	Iowa	343.0431373	215.5257475	167.0745098	0.070360784	2.527843137	0.572796078	29.46941176	18.56156863	15.30313725	11.19254902	201.7754344	97.78276045	20.12486963	0.03673689	10.86354809	1.308947686	6.709826098	0.305652807	9.891613051	4.313739582	38.34389695	45.40299441	0.300933707	16.25310864	0.068190009	17.09171786	17.40930504	9.9	27.7
2	20	Duchesne	Utah	306.6	155.1034771	171.8	0.04855	1.95	0.46535	28.4	19.08	6.905	9.255	274.9573648	141.4070403	29.94247775	0.038560572	15.69589024	1.621207375	5.159112177	0.55086514	12.59224522	6.903587666	41.17316139	50.34564612	0.232142857	8.481192497	0.05539881	15.27883308	22.71159353	7.7	26.3
3	43	Dukes	Massachusetts	289.4883721	169.1757535	125.8372093	0.055860465	1.918604651	0.435186047	28.85581395	13.99069767	13.00930233	15.88139535	226.0485486	105.2016032	23.6684072	0.036216063	11.69348174	1.385675177	7.511381306	0.265580346	14.35119268	4.987662563	41.38171954	40.08375503	0.228405316	18.53452543	0.051807863	23.38884981	15.96617341	7.3	21.6
2	24	Dunklin	Missouri	412.5416667	130.583817	216.1666667	0.07325	1.208333333	0.359708333	43.6125	24.0125	7.141666667	30.14166667	345.1651319	179.3062233	37.0611049	0.056818912	19.89620153	0.850833785	5.863325986	0.301776759	26.77382173	9.109185305	42.41065999	50.20597485	0.143849206	7.383365165	0.042822421	29.89902081	23.12265932	11.7	32.7
1	22	Dunn	North Dakota	277.5	196.0647473	114.1818182	0.061090909	1.759090909	0.550409091	27.48181818	12.68636364	12.79545455	12.00909091	206.8920738	81.56774582	25.02072165	0.035420072	9.064228897	0.845788426	6.321806522	0.285609375	11.63935641	4.287936566	46.21120725	36.58003392	0.209415584	17.20875883	0.065524892	21.71776284	16.39982042	10.6	30.3
4	66	Dunn	Wisconsin	387.9393939	239.7870609	188.5606061	0.071	2.939393939	0.676893939	33.16969697	20.94848485	17.49242424	12.05606061	217.9035163	105.0809551	21.83254775	0.034110218	11.67504598	1.433836398	7.357887881	0.297741701	11.04644798	4.490338029	36.56988791	46.32920828	0.34992785	17.10090381	0.080582612	14.40670199	17.3826153	8.4	29.7
4	42	Duplin	North Carolina	365.9047619	222.3898981	180.5714286	0.067619048	2.235714286	0.481952381	33.89047619	20.05952381	14.00238095	16.23809524	224.281461	106.0723816	24.82977541	0.03549421	11.78352106	1.206613244	6.023083733	0.254782637	13.54097038	3.837352136	41.17266694	45.27013011	0.266156463	13.55720295	0.057375283	19.31415414	15.30434103	12.6	29.2
35	692	Durham	North Carolina	339.1849711	216.9763473	157.4277457	0.063950867	2.723265896	0.580439306	31.41632948	17.4933526	14.83352601	11.85953757	205.2416157	98.66712615	20.88643724	0.034349867	10.95988161	1.394376479	6.570053671	0.316898515	9.968204779	4.26982212	39.75176369	44.32341216	0.324198321	15.92482414	0.069099917	16.99254075	16.96480467	9.4	28.2
28	1413	Dutchess	New York	333.1825902	203.5138132	159.0155697	0.062918613	2.232484076	0.620592357	30.04161359	17.66624204	14.00721868	12.06963907	218.3423062	106.3297969	21.82509771	0.036502563	11.80969432	1.242172507	6.848582743	0.344737548	10.37974868	4.828992781	38.94566479	45.11330783	0.265771914	15.94102738	0.073880042	16.7677634	18.05409012	9.2	24.9
118	2657	Duval	Florida	336.0850583	214.536975	158.400828	0.067455777	2.467971396	0.579209259	29.34106135	17.59838163	15.55637938	10.79096726	205.3042197	98.47805558	20.116205	0.037024482	10.93877794	1.289895869	7.170208987	0.321535399	9.023727313	4.391553946	37.5670654	44.69095393	0.293806119	17.74198067	0.068953483	14.68000288	17.32749788	10.8	29.5
1	394	Duval	Texas	334.4873096	218.9353189	155.748731	0.060814721	2.35964467	0.605304569	30.64873096	17.30177665	14.53857868	11.33350254	189.7714628	95.38406861	17.60642053	0.033041655	10.59441765	1.141835022	6.507799093	0.334991466	7.509222042	4.198098175	38.58780281	45.20752915	0.28091008	16.20466805	0.072060068	15.65404887	17.57593833	10	29.7
3	21	Dyer	Tennessee	353.3333333	204.0030919	176.3809524	0.067142857	1.938095238	0.612190476	29.12380952	19.5952381	15.7952381	12.64285714	218.4829221	111.3361062	20.45555891	0.039093586	12.35657892	0.907674093	6.893861032	0.298681643	10.41590153	5.00000472	33.70562106	48.7160677	0.230725624	17.57831125	0.072879819	15.73392454	18.97625966	13.6	35.3
6	68	Eagle	Colorado	364.7352941	216.3141783	182.3823529	0.066911765	2.585294118	0.576852941	29.90735294	20.27352941	16.03235294	11.43235294	201.6143284	96.51630264	19.15122968	0.033095338	10.73003067	1.198909292	7.250126647	0.262115288	7.732072283	4.276927199	36.30172817	47.13542029	0.307773109	16.56285154	0.068672969	14.33728511	18.79572113	3.6	10.7
3	20	Early	Georgia	315.9	183.1420259	141.6	0.0477	2.315	0.5238	28.965	15.74	14.02	14.52	218.8648725	89.21676855	26.79318244	0.025046146	9.913093669	1.578395062	6.278880027	0.263009529	16.53315807	3.733429961	44.2415872	41.04457677	0.275595238	14.71383603	0.062357143	26.20423614	14.51349047	13.5	30.6
32	1238	East Baton Rouge	Louisiana	335.6195477	214.9400404	158.3069467	0.066529079	2.527705977	0.577146204	30.3322294	17.58852989	14.57657512	12.20896607	214.2499371	100.825448	22.4578445	0.037966052	11.18294589	1.491141535	6.782532405	0.354915617	11.0597086	4.614845747	39.28966994	44.38467174	0.300917378	16.32565832	0.068707881	16.70673702	17.76492735
8	51	Eaton	Michigan	352.8431373	212.4888692	152.6862745	0.057078431	2.641176471	0.677921569	36.12941176	16.95490196	14.53333333	11.95294118	205.1506741	86.39519163	23.36979525	0.029383227	9.593522884	1.423614609	6.952543909	0.332011991	9.607003767	3.643449438	44.62803754	39.4345801	0.31442577	15.93738236	0.080704949	16.84994404	14.67142225	11.4	34.7
20	420	Eau Claire	Wisconsin	319.8333333	187.8290374	152.0190476	0.055697619	2.308571429	0.526230952	30.12119048	16.89071429	12.63809524	12.33595238	232.9590647	112.6417244	24.63747934	0.034333039	12.50514035	1.570550909	6.541825962	0.300507387	12.47861778	4.840412082	41.1188327	44.41550235	0.274829932	14.46566496	0.062646542	18.15950844	16.88725291	7.7	32.3
12	152	Ector	Texas	294.8684211	210.8278513	138.2565789	0.054578947	2.136184211	0.466493421	27.87565789	15.35328947	12.14473684	11.10131579	193.6448472	96.37984583	19.22715067	0.031839453	10.68774295	1.324224142	5.861555971	0.29093316	8.577672692	3.997574822	40.64294061	43.95358169	0.254307644	15.4034777	0.055534931	18.62268284	15.58977825	10.2	30.9
2	8	Eddy	New Mexico	437.75	240.6170871	210.875	0.10125	3.0625	0.808625	35.075	23.4125	22.6375	8.8875	230.0647623	107.6110245	21.23897887	0.053398621	11.93549412	1.120557903	10.00518567	0.330802492	8.546949413	4.978548413	31.71508905	45.88284824	0.364583333	22.40206271	0.096264881	11.38893956	17.80743211	9.3	30.1
2	120	Edgar	Illinois	342.8583333	199.6317934	161.275	0.0673	2.434166667	0.591041667	31.22083333	17.92083333	14.80666667	12.69916667	217.5709937	104.2909181	21.81495855	0.0354727	11.58925351	1.314277584	7.227642577	0.323052955	10.25982107	4.485821507	39.74519036	44.5016766	0.289781746	15.75313304	0.070362103	18.27609214	16.83804414	11.4	32.6
3	58	Edgecombe	North Carolina	300.4655172	204.2003162	143.137931	0.056086207	2.553448276	0.555931034	25.63275862	15.89827586	14.33793103	11.99655172	189.448323	90.95815617	18.9521133	0.033028402	10.10484727	1.249700855	6.38226837	0.314814458	11.03045454	4.226656397	37.36772094	45.32226248	0.303981938	17.31001658	0.066182266	19.21303561	16.77597146	16	39.2
1	7	Edgefield	South Carolina	323.7142857	234.5274899	180.1428571	0.046142857	3.785714286	0.701857143	25.68571429	20	11.58571429	4.5	146.1928172	86.55922792	10.41339598	0.024141315	9.612580108	1.535877627	5.148936153	0.312325483	1.888494597	4.945199111	29.39149687	56.51122403	0.450680272	14.0972791	0.083554422	5.724211273	28.1299537	13.8	32.3
1	7	Edwards	Kansas	452.8571429	310.9528926	176.4285714	0.156142857	2.714285714	0.621	40.82857143	19.61428571	27.18571429	10.8	199.2177268	80.23412602	21.73146587	0.04977038	8.925602474	0.892310702	7.967945227	0.234824599	9.365295365	2.490095635	38.31285955	40.46247633	0.323129252	21.22466412	0.073928571	13.04339613	12.88721215	10.4	32.5
4	114	Effingham	Georgia	370.4298246	224.8346735	157.5	0.066850877	3.107017544	0.62395614	37.03421053	17.49298246	16.80964912	11.21754386	209.4555403	86.95309362	24.12658189	0.033655749	9.641698081	1.632533176	7.201058287	0.375297777	9.059618709	3.644438815	44.14323294	39.11712055	0.369883041	16.73964651	0.074280493	14.12389843	13.86961078	10.8	33.7
2	22	Effingham	Illinois	395.1818182	221.4662245	181	0.076136364	2.186363636	0.732136364	36.07272727	20.09090909	17.65	10.95909091	219.2890386	93.46242418	24.46493396	0.03495989	10.36422398	0.994066656	7.447184344	0.382337168	10.2558667	3.804811271	41.90169841	41.66899975	0.260281385	16.42930184	0.087159091	15.88075135	15.7530698	10.2	29.3
35	750	El Dorado	California	337.6666667	212.2889222	158.4426667	0.062934667	2.736933333	0.598629333	30.53826667	17.60626667	14.77893333	12.3216	208.5268589	99.11731	21.42936553	0.034264528	11.01445718	1.435107358	6.640810244	0.327627071	10.45210229	4.227239427	39.67214064	43.83738228	0.325825397	16.49047708	0.071265397	16.77496075	16.21850313	7.9	19.4
178	4709	El Paso	Colorado	332.6608622	209.1209482	155.3263963	0.063483542	2.397706519	0.582719686	29.86995116	17.25646634	14.92643873	11.27122531	204.1547671	95.09041913	21.05542866	0.034557353	10.55502061	1.36200541	6.879427946	0.356140383	9.841530645	4.146770229	39.78443736	43.31492574	0.285441252	16.9006369	0.069371391	16.86963632	16.49340836	6.6	21.4
59	1275	El Paso	Texas	349.465098	228.45035	169.3231373	0.065431373	2.58627451	0.703027451	28.99741176	18.812	16.43388235	10.30211765	194.5020924	93.80821487	18.56121022	0.032963299	10.41535819	1.294657364	7.151440123	0.347583041	8.254958748	3.782382646	37.06243212	44.76509075	0.307889823	18.17247713	0.083693744	14.83614024	15.98075122	9	26.6
1	11	Elk	Pennsylvania	302	166.8795524	152.4545455	0.051454545	1.518181818	0.489545455	22.60909091	16.91818182	16.90909091	8.8	193.9757158	87.7635318	19.20144966	0.029113641	9.745782537	1.334379286	8.391541902	0.385862791	7.707807571	4.141207769	39.17714681	43.19217767	0.180735931	17.63067552	0.058279221	16.47490728	19.40506224	10.9	27.5
26	669	Elkhart	Indiana	344.7309417	246.5947734	168.2690583	0.066748879	2.98819133	0.69528849	27.80433483	18.69596413	17.03437967	8.386098655	183.2442321	94.059713	16.17078475	0.029055013	10.44195388	1.46416915	6.795606629	0.397012905	6.472377074	3.615468588	35.67820407	46.14989233	0.355737063	18.1719036	0.082772439	12.57753639	16.595245	9.7	32.5
5	107	Elko	Nevada	369.728972	216.1341007	179.3271028	0.07217757	2.36635514	0.667084112	30.8953271	19.92990654	17.35607477	9.929906542	200.3864328	96.07640692	18.89998439	0.034975923	10.68010153	1.278060255	7.837094	0.306730069	7.869887765	4.051738728	35.75979196	46.43409177	0.281708945	17.80611627	0.079414775	13.09219342	17.767236	7.8	31.9
7	860	Ellis	Kansas	275.9046512	191.4757773	124.8302326	0.036105814	2.97	0.491367442	28.72674419	13.86965116	10.18046512	11.49965116	207.0737804	98.17183188	23.05742951	0.024335251	10.86704454	1.870304655	5.44599371	0.426019291	11.07012259	3.985814755	44.64784208	42.20127222	0.353571429	13.03460664	0.058496124	19.15157988	14.72609387	8.4	29.3
22	385	Ellis	Texas	330.5324675	210.0304824	155.4311688	0.063083117	2.359220779	0.673727273	27.78675325	17.26753247	16.27714286	9.14	203.4926035	101.3218268	18.55335248	0.033399981	11.25539432	1.365163792	7.664693125	0.471268198	7.675956977	4.398636943	36.62526134	44.67923154	0.280859617	18.69550711	0.080205628	13.9267738	17.25838992	10.2	28.5
7	116	Elmore	Alabama	339.0689655	217.8423269	164.0862069	0.066189655	2.414655172	0.728810345	27.65862069	18.23103448	16.525	12.67586207	196.2722977	97.17311494	17.84036464	0.034409127	10.78249842	1.471101774	7.684911899	0.582202676	9.455751849	3.97286113	36.13437043	45.12697776	0.287458949	18.73865181	0.086763136	17.82123492	15.75186538	12.6	30.3
10	70	Elmore	Idaho	352.3	246.8042593	163.1142857	0.063485714	2.88	0.6287	31.27428571	18.12428571	16.62571429	10.52428571	198.3364966	93.26461157	20.17495863	0.032704652	10.3574924	1.539118738	6.916605949	0.317892551	8.553515354	4.106187178	37.75842047	43.86885555	0.342857143	18.37272397	0.074845238	13.46499273	16.68438376	9.4	29.6
3	6	Emanuel	Georgia	331.8333333	172.0060725	180	0.051333333	1.716666667	0.639	27.28333333	19.98333333	12.43333333	16.75	248.5780724	143.1695153	18.68266052	0.030474405	15.8832146	1.355348984	9.359966158	0.367987584	13.1416641	3.32904949	30.9948807	49.49188764	0.204365079	19.51323166	0.076071429	18.93974632	14.52947559	11.2	33.6
2	132	Emery	Utah	297.0454545	178.5335977	128.2045455	0.049515152	2.099242424	0.532090909	31.24015152	14.24621212	11.66439394	12.28712121	215.0692023	88.01992837	26.61099762	0.029820986	9.783830436	1.285084415	5.950168858	0.3018993	12.34290385	3.761095164	48.56077695	37.60559471	0.249909812	13.83362834	0.063344156	21.81833021	14.6238419	7.7	27.2
1	21	Emmet	Iowa	419.952381	227.0449908	175.3809524	0.082904762	2.614285714	0.754190476	43.27619048	19.48095238	18.42857143	15.53333333	208.623192	86.38326951	23.63899963	0.041249458	9.601588602	1.271332055	7.495475608	0.333040848	10.51223956	3.886636476	42.77158762	39.47983722	0.31122449	17.74857515	0.08978458	17.36581985	16.03961387	10.8	34.5
6	145	Emmet	Michigan	289.8413793	199.3981699	135.1586207	0.044434483	2.894482759	0.520737931	27.87448276	15.01034483	12.02068966	9.38	184.3476161	92.30727936	18.17271641	0.026014358	10.20675553	1.536198447	6.001188936	0.515797408	7.302815789	3.721677295	42.54595721	42.03662664	0.344581281	15.41741615	0.061992611	16.36653222	14.15544474	9.2	28.3
3	87	Erath	Texas	367.9885057	194.9505192	182.5862069	0.064103448	1.736781609	0.698827586	32.03218391	20.2862069	14.45287356	15.21034483	243.2002568	117.1053355	24.29241472	0.041516997	13.00847849	1.128657747	7.69038478	0.34564653	12.2826593	5.2631034	36.83721216	47.1072155	0.206759715	16.05557234	0.08319376	17.72305596	18.06485758	9	31.2
131	3796	Erie	New York	329.8677555	212.7434424	153.461275	0.063270548	2.293888303	0.599602213	29.66962592	17.04931507	14.73116438	11.74157007	207.0575408	99.60660344	20.73504627	0.035866711	11.05480698	1.314795147	6.772292971	0.338197527	10.04492402	4.339158805	39.59480285	43.8057973	0.273081941	16.54671281	0.071381216	17.43652775	16.83793022	9.2	26.5
11	166	Erie	Ohio	313.6445783	184.3224406	147.873494	0.065915663	2.090963855	0.538427711	28.98253012	16.43313253	13.02650602	10.72771084	206.8968975	95.33012499	21.74329868	0.03914165	10.59506111	1.303280623	6.71970155	0.443244708	10.14025269	4.24061214	40.71001075	43.51207754	0.248924269	15.77791171	0.064098537	17.39159978	16.8834277	11	31.4
39	1043	Erie	Pennsylvania	338.6615532	207.9138676	158.5886865	0.064300096	2.466155321	0.593017258	29.89674017	17.61850431	15.5168744	10.52262704	210.4377383	100.8260434	20.84060021	0.035522966	11.20002515	1.392565944	7.203689119	0.327511298	9.244771654	4.374531484	38.54664513	44.39063932	0.293589919	17.06271555	0.070597293	15.13878498	16.87532902	11.6	30.7
2	5	Escambia	Alabama	399.8	167.020208	208.8	0.0712	1.72	0.3352	33.82	23.22	11.24	15.66	256.6857453	126.5370263	24.83273108	0.044233661	14.07037207	1.250081679	7.146419998	0.239538554	12.48593313	5.545098918	35.15414679	51.83439568	0.204761905	13.01145752	0.039904762	16.42985662	23.08856983	16.1	39.4
56	1302	Escambia	Florida	333.6205837	199.3899493	160.1451613	0.064112135	2.133947773	0.584079109	29.42588326	17.79262673	14.28341014	11.7374808	223.9162128	109.0028512	22.40352851	0.037184145	12.10314677	1.261646575	6.955143287	0.341834779	11.14349947	4.935673315	38.20394631	45.6336714	0.254041402	16.16238229	0.069533227	16.74867276	18.15247619	12.9	30.5
93	2488	Essex	Massachusetts	338.0771704	215.9479304	159.3311897	0.065980305	2.498392283	0.589002814	29.63963023	17.70188907	15.41627814	10.95647106	200.4466753	96.39158945	19.52230102	0.035978396	10.69711378	1.320352359	7.06803854	0.309543436	8.760108677	4.239305515	37.58121604	44.9929468	0.297427653	17.42583716	0.070119383	14.8142251	17.15171442	9.5	24.3
28	764	Essex	New Jersey	306.3049738	177.1123644	147.2447644	0.056581152	2.019895288	0.474390052	28.82460733	16.35863874	11.69829843	11.92735602	227.1337834	113.5114238	22.96406196	0.036795652	12.60264864	1.29266896	6.353673914	0.391061505	11.05231311	4.923327771	40.16301697	45.19436	0.240463725	14.64262304	0.056475006	17.29418397	17.47150087	10.2	27.3
8	423	Essex	New York	361.4846336	209.3788332	167.6217494	0.064666667	2.345862884	0.618817967	34.71489362	18.62600473	14.26572104	14.97612293	229.8401505	104.1051481	25.78343402	0.037568682	11.54785495	1.290941782	6.48422759	0.369314288	13.55044404	5.102457176	42.31078387	42.74836987	0.279269391	14.94084626	0.073668806	19.32059288	18.15508535	10.4	28.5
1	28	Essex	Ontario	421.7142857	203.4989148	217.6785714	0.082428571	2.171428571	0.437678571	42.43928571	24.19285714	10.03928571	21.89285714	248.0629067	134.1518357	24.35720331	0.04653777	14.91081624	1.057809122	5.010912751	0.270497111	12.88180349	5.563411146	38.96777246	51.78769933	0.258503401	9.244528216	0.052104592	19.90874302	19.77005482
6	102	Etowah	Alabama	377.1176471	230.0697001	186.5588235	0.074362745	2.591176471	0.764627451	29.94019608	20.73137255	17.63137255	8.246078431	196.9680424	99.39711031	16.73636882	0.038746742	11.04705717	1.166691555	7.903201693	0.385168443	5.657994789	4.305373282	33.09091247	48.22032237	0.308473389	18.68876516	0.091027077	9.750289041	18.82557175	15.1	34.7
1	11	Eureka	Nevada	307.5454545	223.5411316	148.8181818	0.088545455	1.936363636	0.569	21.12727273	16.51818182	19.22727273	7.927272727	198.3987072	93.31918194	18.02198994	0.042333716	10.36825638	1.164868631	9.183369162	0.279227235	8.948585922	3.600171605	33.19669104	42.72155183	0.230519481	24.08175713	0.067738095	12.3186109	14.45910747	8.7	26.3
1	12	Evangeline	Louisiana	305.4166667	205.4708393	130.75	0.04225	2.825	0.339833333	30.30833333	14.5	14.475	7	191.6416569	79.95734199	26.47482653	0.019950179	6.994941856	4.566962129	8.711581295	0.16655451	7.294372111	2.413549435	52.65454134	30.8852704	0.336309524	16.46018826	0.040456349	21.11221506	9.555981742
1	12	Evans	Georgia	335.5	141.8840392	156.4166667	0.0795	0.741666667	0.376833333	37.45833333	17.375	7.883333333	21.08333333	281.0143057	138.6687755	31.87737369	0.071583987	15.41189329	0.41353498	4.504568208	0.193803759	20.58786895	8.744442784	47.65625978	44.60611788	0.088293651	7.73762234	0.044861111	29.55282219	25.27520372	14.3	35.3
49	1097	Fairbanks North Star	Alaska	330.2014585	212.1146083	149.8678213	0.060218778	2.560072926	0.642488605	31.47301732	16.64958979	14.18659982	11.99854148	200.4512945	90.59343144	21.80835178	0.032052562	10.03639114	1.481954882	6.456547676	0.355097605	10.07142968	3.793497515	42.14384561	41.85263123	0.304770586	16.00352316	0.076486739	17.5542005	15.50116604	5.7	28.6
84	2351	Fairfax	Virginia	351.5869843	220.7923343	165.8128456	0.066757125	2.513143343	0.634082518	30.55487027	18.4226712	16.33215653	11.26001701	203.2294436	96.22585198	20.07077862	0.035044189	10.6866246	1.314379716	7.240702674	0.338352551	8.968000571	4.253340402	37.72242956	44.4881142	0.299183731	17.78945624	0.075486014	15.10546905	17.05527081	6.6	19.9
59	1432	Fairfield	Connecticut	316.5363128	188.2089738	147.9015363	0.061621508	2.153631285	0.541715084	29.35879888	16.43282123	13.15635475	11.70467877	223.626347	105.9355681	23.35493282	0.038925923	11.76628982	1.333723177	6.762781186	0.315383921	11.21866374	4.749486376	40.14101551	44.1052157	0.256384677	15.75376879	0.064489891	16.90355976	17.26413728	7.9	20.8
22	446	Fairfield	Ohio	326.2421525	191.5692222	152.4013453	0.062264574	2.048206278	0.628598655	29.35627803	16.93363229	14.51748879	10.46345291	231.9684025	114.500027	22.84331425	0.038327745	12.71523354	1.246653795	7.267756215	0.433232325	10.66595683	5.108549878	38.73719282	44.93754733	0.243834081	16.32525985	0.074833173	16.00252352	17.6923488	10.4	31.1
1	16	Fallon	Montana	299.1875	136.3909225	109.8125	0.06225	2.35625	0.4558125	39.81875	12.2	8.78125	16.86875	263.5832019	108.7709728	33.56216492	0.050294251	12.08693639	1.547131709	6.245159776	0.347045928	15.62166265	4.78830322	51.41854226	37.69370215	0.280505952	10.88775559	0.054263393	21.98408707	15.66478373	7.8	27.4
2	27	Falls	Texas	313.5555556	236.0372476	131.037037	0.066555556	2.192592593	0.636259259	30.74814815	14.55925926	14.06296296	12.08148148	148.5284033	63.52350208	14.68445155	0.031426788	7.061138854	0.919132293	6.350202276	0.287419411	5.645198585	2.773682243	41.94208626	40.37659174	0.261022928	17.68132201	0.07574515	16.74155547	15.53982108	11.7	30.1
7	96	Fannin	Georgia	306.1875	227.8303542	141.6458333	0.05825	2.923958333	0.609708333	26.453125	15.73541667	14.87916667	6.396875	172.6506512	79.73698912	16.95098038	0.030037345	8.858512942	1.413400969	6.549130328	0.297898315	4.856297117	3.49781764	38.25465636	43.67937521	0.348090278	18.06596843	0.072584325	9.860805057	16.97887249	11.4	26.1
4	19	Fannin	Texas	312.7368421	191.2060189	131.9473684	0.059947368	1.784210526	0.775315789	33.87894737	14.65263158	12.3	19.86842105	219.9088621	95.07570838	26.64272618	0.036979507	10.55198943	1.107826593	5.560145838	0.326473382	17.34691115	4.559707963	47.44779171	38.31759104	0.212406015	14.23461725	0.092299499	29.45054767	16.72833074	10.7	31.7
3	236	Faribault	Minnesota	342.0508475	192.6109042	155.1864407	0.074533898	1.778813559	0.667334746	31.68050847	17.24025424	15.33686441	13.15	225.9714147	100.0319195	24.4858025	0.044462301	11.10832392	1.309446866	7.73744132	0.415039146	12.04780888	4.559812677	40.65052302	42.22994007	0.211763519	17.11953691	0.079444613	18.38560369	16.94225083	8.5	26.6
10	86	Faulkner	Arkansas	302.372093	173.7200919	149.1162791	0.066104651	1.715116279	0.619802326	24.92674419	16.55930233	13.84651163	9.808139535	221.321165	104.7946839	22.42652793	0.041806816	11.62190846	1.28742376	7.481265138	0.633733075	11.41818119	4.867892729	37.73419557	45.14754757	0.204180509	17.11825686	0.073785991	17.48102781	17.47596829	10.8	28.9
10	132	Fauquier	Virginia	329.530303	183.4088649	154.7878788	0.05925	2.343181818	0.53719697	31.39772727	17.2	12.94166667	14.225	232.3719471	108.5168906	25.16053288	0.038268725	12.05684091	1.353995564	6.507221198	0.322899561	12.90588193	4.851645205	42.23527415	43.94361213	0.278950216	13.82111372	0.06395202	19.67775994	17.39290823	10.5	25.5
1	71	Fayette	Alabama	381.2676056	207.3376107	188.1549296	0.072704225	1.929577465	0.667802817	33.78169014	20.9084507	14.89859155	12.55211268	220.8857076	111.2033479	20.42520807	0.037922643	12.36162261	0.938857274	7.328159821	0.366627646	9.406520275	5.383000816	36.41730661	47.94036951	0.229711603	15.64232388	0.079500335	15.22264731	20.43079731	15.8	32.4
11	142	Fayette	Georgia	317.943662	208.0092229	146.0352113	0.062147887	2.624647887	0.54978169	29.43661972	16.22042254	14.31901408	12.83028169	201.7947772	93.0176183	21.31044285	0.035842672	10.33138794	1.403659128	6.583189824	0.278076585	10.94308924	4.028235503	40.13164069	43.21478681	0.312458082	16.6535725	0.065450201	17.46232389	15.92868485	11.1	29.2
3	78	Fayette	Illinois	378.8717949	190.5700529	191.1666667	0.065512821	1.930769231	0.656782051	32.02179487	21.23076923	15.44871795	11.99358974	244.149903	120.1304909	24.23314508	0.035169371	13.32602042	1.140478556	7.439497872	0.360595353	12.74148482	5.520798688	38.81437571	46.81302964	0.22985348	14.37259464	0.078188339	17.95357697	19.5468135	11.6	37.1
2	25	Fayette	Indiana	354.04	232.1635588	171.76	0.08436	2.424	0.6918	31.488	19.08	14.72	11.088	193.2606257	103.1466753	15.77362495	0.043388732	11.4686628	0.971990129	7.313638846	0.346301842	6.933004288	5.011537024	36.53578524	46.26137793	0.288571429	17.20283683	0.082357143	14.98223974	19.73930986	12.8	31.9
2	47	Fayette	Iowa	283.4042553	167.6673127	124.1489362	0.05212766	1.887234043	0.570234043	27.23829787	13.80212766	12.66382979	10.19574468	230.7921458	104.9149045	24.28597022	0.041290325	11.6697085	1.109876814	7.416898344	0.380046592	10.39580981	5.106721851	43.78441795	40.57755638	0.224670719	15.63802567	0.067885005	18.999721	16.82929276	10.5	38.5
52	1419	Fayette	Kentucky	333.0577872	187.468994	157.5792812	0.060736434	2.222198732	0.538173362	31.61571529	17.5068358	12.85961945	13.81402396	233.7954382	112.4486474	24.75799352	0.037470953	12.46869573	1.345065451	6.498232423	0.34150778	12.96395714	5.091878933	40.5873251	45.00873452	0.264547468	14.40394037	0.064068257	19.05299673	17.99974543	9	26.3
3	10	Fayette	Ohio	375.9	214.397709	206.7	0.1176	3.28	0.6611	21.98	22.99	16.99	5.36	176.623543	104.1832519	9.34258502	0.063292469	11.58819494	1.284214903	7.530656	0.295320315	2.848603017	6.055419775	28.73672424	53.44210701	0.39047619	17.82116874	0.078702381	7.996894156	27.27694574	12.8	32.4
8	67	Fayette	Pennsylvania	322.6119403	196.7703713	148.8208955	0.066014925	2.220895522	0.591373134	28.99850746	16.5358209	15.02089552	10.10746269	198.5193956	87.85978731	21.00802824	0.036176617	9.760089338	1.167503122	7.054057783	0.384692362	8.74560804	3.757119947	41.21654074	41.41293096	0.264392324	17.3705283	0.070401564	16.61677166	16.16620047	14.8	36.2
1	16	Fayette	Tennessee	332.4375	181.9714866	161	0.0764375	0.875	0.6611875	25.55	17.8875	17.69375	13.1	239.7120415	126.8175226	20.05815706	0.049041372	14.0926534	0.778217631	8.989615165	0.454944055	9.521740264	5.225736528	32.3462619	47.7840786	0.104166667	19.8696595	0.078712798	15.98415367	16.9450494	15.9	32.6
1	11	Fayette	Texas	430.4545455	305.2993348	202.1818182	0.093090909	3.609090909	0.602272727	38.7	22.45454545	19.07272727	12.47272727	178.0618839	85.13778347	17.52989882	0.038460773	9.456105479	1.26072708	6.232940921	0.231342235	6.984729271	4.934565051	35.70716664	46.57407461	0.42965368	17.71875875	0.071699134	12.39473847	21.94892895	11.8	29.4
6	62	Fayette	West Virginia	345.2741935	193.2650079	165.5483871	0.059887097	2.64516129	0.557951613	32.79193548	18.37903226	13.3483871	13.05806452	233.7866902	113.6028605	24.29916567	0.041205689	12.60876007	1.548853028	6.708776725	0.299135723	11.99352565	4.888322067	39.0535635	46.9935445	0.314900154	13.952892	0.066422811	16.93774738	18.41027951	12.4	34.5
2	208	Fentress	Tennessee	304.1105769	231.101854	142.625	0.058778846	2.88125	0.640725962	23.13221154	15.84711538	17.45721154	7.934134615	168.76777	83.02386554	14.57293086	0.026059404	9.163629608	1.689009545	7.541378676	0.502553684	5.775417246	3.032432639	33.61611253	44.20595821	0.343005952	21.69716002	0.0762769	12.71343259	15.16138621	13.5	36.4
5	308	Fillmore	Minnesota	352.5162338	211.2278912	172.0194805	0.066087662	2.263961039	0.628444805	30.32337662	19.11266234	15.38798701	9.308766234	211.3741017	107.6862543	19.20355327	0.034522268	11.96399424	1.203169486	7.305336351	0.330108495	7.493347898	4.433084756	35.49539175	47.72021682	0.269519171	16.78439143	0.074814858	12.3189838	18.24058583	8	26.2
4	31	Finney	Kansas	319.5806452	217.7549613	161.6774194	0.083612903	2.664516129	0.70383871	23.99677419	17.95483871	15.76129032	7.732258065	182.1404045	90.01877754	16.69143644	0.039593525	9.967755674	1.888920653	7.36081782	0.325138789	6.391725206	3.747888735	33.15467811	46.57355728	0.317204301	20.27176461	0.083790323	11.32097638	17.09161605	8.9	34.9
21	586	Flagler	Florida	323.9539249	207.3118206	149.6365188	0.063791809	2.578327645	0.589868601	30.24232082	16.62610922	13.97935154	11.89863481	206.6240177	96.14575506	21.67239595	0.035529397	10.68246724	1.407744357	6.519108839	0.360154029	10.23879819	4.555006631	40.28529078	43.12886369	0.306943767	16.58584553	0.070222452	16.52383214	17.49961057	12	24.6
23	980	Flathead	Montana	324.8816327	213.8585831	150.3887755	0.06117449	2.563265306	0.606434694	29.21377551	16.70816327	14.83326531	9.790612245	196.5731388	93.2194735	19.48700307	0.033562647	10.36030836	1.345306541	6.904410733	0.33083325	8.28991566	4.067513454	39.04681142	43.64566517	0.305150632	17.30752342	0.072194606	15.09588969	16.61407546	7.4	22.1
3	12	Fleming	Kentucky	403.4166667	211.5917277	200.1666667	0.084333333	2.05	0.463916667	35.8	22.225	15.7	9.233333333	252.1450515	137.6368081	21.44052928	0.050691485	15.28587697	1.176444112	7.953902853	0.277337493	8.156841143	7.178266162	37.93471127	48.84736418	0.244047619	13.21792455	0.055228175	12.00258087	20.81814486	13.1	34.9
8	201	Florence	South Carolina	314.8557214	178.8641386	143.0696517	0.056378109	2.128358209	0.575781095	29.81542289	15.89353234	13.55970149	10.88656716	227.5290677	107.5586264	23.86243058	0.035641095	11.9397152	1.797471497	7.166263049	0.430214475	10.87829493	4.952821888	40.90537039	42.85050598	0.253375977	16.24412364	0.068545368	16.49153674	17.23847774	14.7	36.6
6	572	Floyd	Georgia	296.034965	157.2863699	143.6486014	0.055921329	1.911188811	0.430618881	28.73321678	15.95629371	10.31783217	14.99458042	260.2203402	129.835786	27.84462252	0.040828046	14.41742251	1.362846468	5.933240671	0.295819176	16.60305474	6.125321306	41.40166051	45.9581619	0.227522478	12.6401776	0.051264153	22.86614862	18.67367717	13	28.5
14	215	Floyd	Indiana	350.3860465	221.6502482	169.3953488	0.078065116	2.191627907	0.598632558	28.87255814	18.8227907	16.81767442	10.19906977	191.5621793	93.11365604	17.44016159	0.040451983	10.26115708	1.241990407	7.833154037	0.345334843	7.439992471	4.220710928	35.86103663	44.89625544	0.260908084	19.24270793	0.071265781	14.19132057	17.95276171	9.6	30.6
2	56	Floyd	Iowa	261.6785714	159.7680627	118.25	0.036232143	1.776785714	0.486053571	26.575	13.13214286	9.551785714	11.64107143	224.8452946	99.43587614	26.44603843	0.024029432	11.03516532	1.478679247	5.640371395	0.363196586	13.47162346	3.987741886	47.85777165	39.21149078	0.211522109	12.93073756	0.05786352	22.12924408	14.22509247	12.5	32.9
1	22	Floyd	Kentucky	299.2272727	165.9604495	153.2272727	0.055227273	1.9	0.592681818	26.20454545	17.01818182	11.15	8.195454545	219.3975808	116.2742059	20.30090969	0.040854352	12.92104852	1.209573422	6.211326559	0.371103978	7.643771647	5.239166891	37.5296569	48.68273718	0.226190476	13.78760592	0.070557359	13.45757195	19.71138508	14.4	37.8
5	31	Floyd	Virginia	287.483871	179.6479121	152.6129032	0.06583871	1.935483871	0.554032258	22.4	16.95483871	12.40322581	9.035483871	190.0200233	94.19565306	18.42440562	0.035643713	10.47087809	1.263151212	6.457781615	0.320961253	7.928754169	4.099799743	34.12353248	49.1816161	0.230414747	16.69485142	0.065956221	13.42535996	18.26055871	10.3	26.8
2	18	Fluvanna	Virginia	381.2222222	243.2819587	204.1111111	0.096388889	2.355555556	0.804388889	20.16666667	22.68888889	23.18888889	6.055555556	167.9558459	95.55465073	7.91824026	0.044439638	10.62309422	0.883092739	9.788164192	0.348068242	2.233614619	4.06647529	20.57981121	54.75467744	0.28042328	24.66551135	0.095760582	7.336065375	22.120542	11	29.5
15	691	Fond du Lac	Wisconsin	337.0665702	203.2362734	160.4659913	0.059978292	2.449493488	0.601736614	30.59652677	17.82894356	14.18494935	10.66700434	213.8342989	107.6006269	20.42323629	0.034757219	11.95349677	1.319848121	6.832977225	0.32097805	8.99925308	4.773144759	38.65162309	45.68972369	0.291606368	15.65865323	0.071635311	15.1166482	18.11513176	8.7	31
5	27	Ford	Illinois	310.1481481	222.9300274	131.1851852	0.065481481	2.318518519	0.583851852	26.98888889	14.57037037	17.75555556	12.74444444	203.1685218	96.90419366	20.69282588	0.036916811	10.7637382	1.119474743	6.586814514	0.289001198	11.52400649	4.483531611	38.8345486	42.31916181	0.276014109	18.84628958	0.069506173	18.37489665	15.37304798	11.1	29.6
3	170	Ford	Kansas	296.0352941	179.0019846	141.5	0.053752941	2.257058824	0.491276471	27.66588235	15.72	11.78823529	10.20470588	209.9761115	96.80518628	22.95627051	0.034833363	10.75653813	1.313052008	6.039714804	0.287237813	9.214232468	4.227448765	44.2097692	42.28440194	0.268697479	13.50582886	0.058485294	18.06645056	15.6739646	8.9	32.5
1	11	Forest	Wisconsin	325.2727273	232.3621677	113.0909091	0.042	4.4	0.478636364	38.13636364	12.57272727	15.52727273	11.7	210.4131746	82.11041179	26.15689216	0.015831254	9.147184625	1.810500261	6.53065683	0.247693388	11.5998555	2.826012695	50.74146003	32.41299524	0.523809524	16.84554474	0.056980519	17.41115806	10.90253261	12	31.9
15	137	Forrest	Mississippi	312.5620438	188.3944303	138.4087591	0.057284672	2.52189781	0.55610219	30.53430657	15.37153285	13.29562044	10.4270073	203.8469469	90.85521478	21.74000407	0.033924782	10.08670206	1.373237837	6.961679749	0.30905693	9.338809304	3.606524053	42.3643595	40.35895213	0.30022593	17.27668837	0.066202642	16.08831413	14.54204324	10.5	34.2
19	675	Forsyth	Georgia	332.9022222	209.5834051	155.9259259	0.061161481	2.285481481	0.60568	29.38281481	17.32148148	15.2242963	9.652296296	209.6299724	99.27509287	20.78415418	0.03356793	11.02636037	1.413276928	7.449254947	0.375806957	8.599799566	4.203164808	37.88920753	44.65072842	0.272081129	17.46006405	0.072104762	13.76895743	16.77765545	10.4	26.1
42	1024	Forsyth	North Carolina	345.8632813	209.6790706	169.1542969	0.070177734	2.233496094	0.625225586	28.99736328	18.7921875	15.47509766	9.918261719	202.9093984	100.5884089	18.68256372	0.037610782	11.16911495	1.196253184	7.395412733	0.375273416	7.591554706	4.395119328	35.90089567	46.77269516	0.265892392	17.22875291	0.074431617	13.41672737	18.23200112	10.4	28.7
77	1233	Fort Bend	Texas	347.7047851	228.275207	160.4622871	0.069500406	2.637793998	0.63408678	30.63073804	17.8270884	16.56950527	10.96601784	195.7022532	92.82276616	19.06107312	0.035027939	10.3122794	1.359902937	7.266426473	0.356605836	8.336582365	3.937780628	37.53917206	44.05660048	0.314023095	18.40422746	0.075486521	14.61261114	16.53146298	7.7	23.5
5	64	Franklin	Alabama	336.5625	212.2132642	158.703125	0.07440625	2.225	0.602375	31.3390625	17.6296875	13.6984375	14.490625	205.8348831	89.60431563	24.0048976	0.035375384	9.953022122	1.206755103	5.954006623	0.296179397	12.95432359	4.242347898	44.63377411	41.08681833	0.264880952	14.27940756	0.07171131	22.85170039	16.352532	13.5	34.2
3	99	Franklin	Arkansas	359.4949495	249.3928305	164.3434343	0.063161616	3.06969697	0.796989899	30.24242424	18.25252525	18.97171717	8.077777778	171.1578836	80.5685495	15.47541089	0.027670366	8.93820776	1.286988101	7.677329621	0.373816051	5.378259768	3.10608566	36.9508134	42.39000697	0.365440115	20.65917963	0.09487975	12.28395345	14.57030124	12.7	36.8
3	121	Franklin	Florida	337.8677686	227.3361854	156.6859504	0.064917355	2.301652893	0.562818182	29.10330579	17.40991736	16.17520661	10.31322314	183.1083551	83.99741901	17.81881605	0.033848164	9.338252856	1.082897077	7.001588034	0.253923048	7.477608898	3.61145592	38.03087251	43.25509151	0.274006297	18.71403598	0.067002165	14.82767758	15.89219602	11.1	31.1
2	48	Franklin	Idaho	318.7708333	206.452447	160.1875	0.061395833	2.033333333	0.588770833	25.17291667	17.80416667	13.73125	9.84375	201.6787239	109.7395476	16.80457631	0.035666751	12.19962406	0.981476062	6.15672263	0.295548507	8.796848234	5.584029419	32.81277637	50.7457394	0.242063492	16.44148423	0.070091766	13.08714666	22.77786059	8.3	28.3
4	65	Franklin	Illinois	382.6615385	228.5815719	183.2307692	0.077261538	2.263076923	0.747230769	31.21538462	20.36307692	18.38	12.72769231	220.6807561	107.1661242	20.80231443	0.0351676	11.91514784	1.140647617	7.801790042	0.342350807	11.35728773	4.860562834	34.93144831	47.24561873	0.269413919	17.82293296	0.088956044	15.63487137	19.15653012	11.7	30.5
5	120	Franklin	Kansas	329.1166667	204.1560629	157.1416667	0.074908333	1.985	0.52245	28.84666667	17.4575	14.4625	10.125	212.1196726	96.41631207	22.52554454	0.041011605	10.7027299	1.176014341	6.904738761	0.2981547	9.736816179	4.293742164	42.21568123	41.50122797	0.236309524	16.2830908	0.062196429	16.33490686	16.25004077	10.6	33.4
7	90	Franklin	Kentucky	363.8222222	257.3510615	174.4444444	0.064211111	2.818888889	0.685144444	29.51777778	19.37555556	18.16333333	7.556666667	161.4545301	81.00643005	13.56241511	0.025532516	8.988091896	1.157241932	6.891806662	0.313161798	4.40012226	3.190598831	34.89326471	46.39596811	0.335582011	18.71076718	0.081564815	10.74562421	16.05688788	12.3	33
7	50	Franklin	Maine	328.12	204.5917627	146.5	0.06554	2.204	0.58982	30.64	16.262	15.02	8.65	209.6645852	95.59431104	21.44437891	0.038624048	10.58363385	1.058903249	7.536729039	0.312322708	10.01302024	4.224437612	39.49336614	42.75250429	0.262380952	17.75412957	0.070216667	14.39864947	16.96760595	9	29.7
6	226	Franklin	Massachusetts	344.5663717	212.2477663	163.8761062	0.073429204	2.046460177	0.68250885	26.55752212	18.20663717	18.33451327	7.885840708	198.2212322	91.7996924	18.76960162	0.036121646	10.18606038	1.204463273	8.169036214	0.434498138	7.453547094	4.332540344	37.15379453	43.29808287	0.243626212	19.5481226	0.081251054	13.68728086	17.68505248	8.1	21.6
1	88	Franklin	Mississippi	352.625	216.6911233	158.3295455	0.073181818	2.276136364	0.597454545	31.69545455	17.59772727	17.2875	9.435227273	220.5011963	103.7388379	22.01762861	0.040448186	11.53412155	1.02881455	7.477444856	0.336242127	9.271182018	5.487038909	38.79005387	43.57225953	0.270968615	17.6376866	0.071125541	13.7396586	19.89266694	14.3	38.6
10	171	Franklin	Missouri	308.619883	184.1410823	145.6549708	0.059216374	2.330994152	0.511830409	28.4619883	16.18245614	12.67134503	10.91929825	228.5826335	108.2313014	24.18564349	0.040782473	12.01920089	1.434948505	6.434513978	0.308120488	11.57004167	4.95082805	40.29826544	44.65280383	0.277499304	15.04893073	0.060932192	16.76496386	17.28409319	10.7	32.9
5	251	Franklin	New York	326.1553785	187.3811411	154.7011952	0.061227092	1.988047809	0.590167331	30.01035857	17.18525896	13.30916335	13.23027888	219.360453	101.7427652	23.67082643	0.037294548	11.28743315	1.28717873	6.606676168	0.322416942	12.37372929	4.542458025	40.41431258	43.21667883	0.236672358	16.36900859	0.070258016	18.80474472	16.75688678	10.5	29.8
5	115	Franklin	North Carolina	351.4869565	242.3249122	174.4347826	0.073121739	2.573043478	0.743913043	25.7573913	19.38086957	18.89304348	7.550434783	175.3796009	89.34778327	13.95036945	0.033490209	9.925415971	1.133906996	7.817196896	0.32798917	4.758422703	3.878155311	31.45943109	47.21192511	0.3063147	21.3286438	0.088561077	10.52252765	17.86677162	13.3	31.8
243	4772	Franklin	Ohio	330.6965633	210.1449749	155.6464795	0.062313076	2.466135792	0.597876991	29.57045264	17.29237217	14.65039816	11.25322716	209.9888731	101.3096755	20.95232567	0.034910611	11.25073202	1.337891782	6.8639916	0.337986422	9.786356654	4.433213582	39.0782745	44.38166823	0.293587594	16.54005726	0.071175832	16.08950051	17.0174026	9.4	29.2
17	653	Franklin	Pennsylvania	295.8529862	203.4259634	134.1852986	0.051350689	2.852833078	0.500240429	29.42358346	14.90398162	12.03185299	11.7151608	207.7360486	98.0260035	22.32310064	0.032159086	10.88138913	1.487423862	6.111551107	0.302511441	10.83007161	4.296484197	42.51887878	42.54767536	0.339622985	14.93344586	0.059552432	18.12338607	16.09073096	10.4	30
2	149	Franklin	Tennessee	324.5167785	202.3636869	148.3221477	0.065838926	2.297986577	0.628751678	27.32684564	16.48255034	17.04832215	9.810738255	196.7615561	93.84083208	18.05312397	0.035593703	10.42264953	1.365350003	8.305643114	0.4096396	7.493445442	3.747830204	36.33912974	43.40625072	0.273569831	20.25461954	0.07485139	13.881148	15.61085726	12.1	30.6
11	120	Franklin	Vermont	274.5916667	210.7486612	123.8333333	0.044441667	2.706666667	0.5502	26.7175	13.74833333	11.66833333	10.52	198.5062193	87.2681973	23.12711843	0.029062857	9.666875255	1.306268487	5.450454638	0.277356668	12.29776848	3.780839286	45.76055783	40.16465742	0.322222222	14.07478474	0.0655	22.19386736	15.56614615	8.1	28.2
8	149	Franklin	Washington	307.1610738	206.4716645	149.4161074	0.056744966	2.865771812	0.585912752	27.24026846	16.59530201	13.47248322	10.2295302	204.1486237	101.4742041	20.40510791	0.033476998	11.25897591	1.583415285	6.570456734	0.296254117	10.66379744	4.540679057	38.31595982	45.31032613	0.341163311	16.37371405	0.069751518	16.85682082	17.70240857	7.2	31.5
34	1162	Frederick	Maryland	332.4913941	217.5220951	155.7538726	0.0635	2.460843373	0.649046472	29.61437177	17.3045611	14.73562823	10.79242685	195.235215	95.90952511	18.59775839	0.033625967	10.65225219	1.214846188	6.608350398	0.34118457	8.006763196	3.955269031	39.01315635	44.27740171	0.292957544	16.70944193	0.077267437	16.19898314	16.22902023	9.1	27.9
2	80	Frederick	Virginia	340.8125	218.0107105	163.8875	0.056075	2.36375	0.8538125	28.94875	18.20125	15.49	12.00125	205.6911018	97.97689396	19.90091995	0.029282006	10.8555619	1.571155023	7.483089501	0.645507018	9.881551264	3.876229547	37.2897298	45.56904033	0.28139881	17.14122987	0.101644345	17.03426665	16.82378736	9.4	32.5
3	19	Fremont	Colorado	353.3157895	217.2763065	169.8947368	0.064263158	2.078947368	0.814789474	28.05789474	18.85263158	17.61578947	11.04736842	178.1857788	86.23895595	15.375353	0.030642233	9.552029861	0.855326794	8.513296926	0.489284048	7.565787806	4.270643908	33.87033964	45.63555901	0.247493734	20.49410134	0.096998747	16.95380394	19.69409897	8	23
1	15	Fremont	Idaho	252.0666667	91.03173474	113.6	0.051333333	1.3	0.253266667	32.47333333	12.62	3.626666667	19.56	296.5554554	126.5138736	39.93293433	0.049179553	14.05188467	1.684344938	4.320999853	0.27605892	22.81961613	6.290390995	52.51835354	41.12993496	0.154761905	6.351711499	0.030150794	28.81146423	17.00755488	8.9	26.9
1	54	Fremont	Iowa	311.1296296	199.1597588	164.0925926	0.061722222	1.988888889	0.62487037	24.77222222	18.23148148	12.70185185	5.724074074	195.3950001	103.4943073	16.84418591	0.042124558	11.49246834	0.968878229	6.361238508	0.396810209	5.413949682	4.523045912	37.44729753	47.57632277	0.236772487	14.97637969	0.07438933	13.27090326	19.21238864	10.6	33
2	6	Fremont	Wyoming	322.8333333	195.370807	165.6666667	0.037833333	2.083333333	0.702166667	29.2	18.41666667	11.23333333	12.31666667	220.6831251	104.2400779	23.76057132	0.017334731	11.61708111	1.0667581	5.609089283	0.399960553	9.701285729	3.789653637	40.23931063	46.40421605	0.248015873	13.35647332	0.08359127	16.24280404	15.94406177	9.6	26
83	1974	Fresno	California	345.5466059	221.9782372	162.1114488	0.065992908	2.519554205	0.623041033	30.1816616	18.01089159	15.88946302	11.22147923	198.8191897	94.75908512	19.49856971	0.034636326	10.51285803	1.313703645	7.037786883	0.329543405	9.052402049	4.138700612	38.50342004	43.92659329	0.299946929	17.56998667	0.074171552	15.84940446	16.88960286	8.9	28.8
1	5	Fulton	Arkansas	422	252.8520117	229.2	0.0788	2.94	2.209	20.16	25.46	28.42	2.84	183.0410669	109.6122761	7.763413832	0.027590557	12.16855979	1.910097489	11.78516834	1.659203533	1.465938807	3.549047837	15.44861999	54.03781795	0.35	30.51356206	0.26297619	3.73153576	18.54237168	13.9	32
335	7660	Fulton	Georgia	324.5267624	208.6850047	152.6044386	0.062753786	2.373315927	0.593092037	28.79861619	16.95409922	14.57177546	10.73108355	204.167269	98.81240018	20.05277181	0.035132954	10.97024887	1.344705027	6.896980289	0.359007599	9.127250332	4.255584607	38.88617173	44.14623995	0.28253761	16.96758832	0.070606195	15.92945553	16.76884359	8	22.4
5	453	Fulton	Illinois	358.2406181	219.8623579	169	0.070918322	2.106181015	0.576748344	33.21699779	18.7781457	14.6187638	15.22604857	214.9958638	102.4306456	22.19077666	0.038701924	11.38230765	1.147559534	6.501499426	0.275170578	11.75551915	4.623906872	40.39544444	43.88096653	0.250735835	15.72358903	0.068660517	20.00097381	17.46686536	11.4	32.4
3	64	Fulton	Indiana	297.59375	204.3686466	130.578125	0.055015625	2.815625	0.754390625	29.1796875	14.5109375	13.5296875	8.5703125	180.9852828	81.81840596	18.91524098	0.032949634	9.085157934	1.402394003	6.688447843	0.385323717	7.258424092	3.644054761	42.52444465	40.9849155	0.335193452	16.49063985	0.089808408	14.47097184	15.9435692	11.4	37.3
4	102	Fulton	New York	381.5882353	220.5004247	180.7352941	0.075519608	2.129411765	0.689529412	30.82745098	20.08431373	19.56176471	10.5754902	204.2156888	96.81671773	18.76315234	0.037190378	10.76305709	1.073948436	8.429209489	0.332157859	7.669476804	4.573052714	35.19673698	45.02578964	0.253501401	19.77747338	0.082086835	13.17227543	18.82606524	10.5	28.7
4	72	Fulton	Ohio	296.7777778	164.5381343	136.3611111	0.048583333	1.458333333	0.430277778	29.64444444	15.14861111	10.3625	14.58888889	245.5870684	110.0388152	26.49510043	0.031039751	12.21539838	1.037776775	6.073992326	0.290714758	15.03342591	4.792357409	47.03002548	40.95940843	0.173611111	12.0105661	0.051223545	28.48467844	17.11880693	11.6	32.8
2	64	Gadsden	Florida	376.953125	256.4301869	175.078125	0.0703125	3.5625	0.876359375	32.459375	19.45625	19.2515625	10.6015625	194.53064	98.60633092	16.62255709	0.039800651	10.95776381	1.521236325	8.134288975	0.343605547	6.20528563	4.524323331	34.14440121	43.83483369	0.424107143	22.02076509	0.104328497	12.10788671	17.88579511	16.8	38.1
3	15	Gage	Nebraska	350.2666667	176.7810348	148	0.052333333	1.553333333	0.572533333	39.35333333	16.42	11.77333333	21.16	253.9248666	100.9090156	33.86851944	0.029525333	11.15219676	0.827617957	5.388817645	0.32660549	21.04633177	5.29618446	52.21838967	37.10601428	0.184920635	10.67559605	0.06815873	30.90139872	16.98447598	11	35.4
17	327	Gallatin	Montana	314.8012232	191.8022935	151.9633028	0.058544343	2.078899083	0.549321101	26.85535168	16.8795107	14.28134557	10.60122324	214.7093671	102.4072391	21.63605899	0.034895492	11.36669844	1.246165517	7.104076503	0.345090851	10.36099731	4.460893186	37.64259936	45.62379126	0.247487986	16.73360938	0.065395369	15.83923315	17.4303522	4.2	16.4
4	53	Gallia	Ohio	357.9056604	212.2441068	166.4528302	0.067471698	1.949056604	0.650943396	31.31509434	18.49622642	16.39245283	12.69433962	223.1740106	116.2255204	19.48203302	0.04046511	12.91828111	1.050241923	7.58612896	0.336543376	8.196007365	4.369443846	38.43193304	44.4639598	0.232030548	17.10410716	0.077493261	16.79674594	15.3356928	13.1	31.3
43	1606	Galveston	Texas	342.6849315	228.3906474	164.9078456	0.068608966	2.623349938	0.662581569	28.19950187	18.32166874	16.4492528	8.185927771	187.5439714	92.5858378	16.78533045	0.035223319	10.27542695	1.292024017	7.364470778	0.438507318	6.068289049	3.975779351	35.88774453	45.70403412	0.312303564	18.28368835	0.078878758	11.92680976	17.15114981	9.3	24.9
5	166	Garfield	Colorado	374.3253012	241.2891346	184.5	0.073795181	2.896987952	0.800722892	29.90120482	20.49216867	18.15662651	10.67650602	195.604731	98.89036589	17.20058806	0.039399636	10.97729276	1.222199113	7.505756071	0.342314803	7.659095021	4.41410335	34.40960884	46.92507731	0.344879518	18.66531385	0.095324154	13.50052933	18.44749848	4.8	17.7
1	29	Garfield	Montana	331.2413793	223.7873249	174.8275862	0.053241379	2.696551724	0.538	27.26896552	19.4137931	13.7137931	11.99655172	195.7610222	97.65389494	20.07818102	0.025150885	10.82176386	1.363784871	5.978334453	0.255667398	12.09344518	4.730267188	40.26254708	45.21194586	0.321018062	14.52550706	0.064047619	21.15720545	18.68102746	7.6	25.6
4	326	Garfield	Oklahoma	346.0613497	194.1010915	161.7944785	0.061407975	2.23404908	0.556184049	34.42361963	17.97638037	12.36840491	15.10429448	227.8287138	105.4750203	25.41440621	0.036138509	11.71562991	1.323321783	6.061243363	0.325789091	13.08580796	4.680994716	43.07444829	43.54409966	0.265958224	13.38145205	0.066212387	20.11206885	17.1678028	10.4	35.8
10	237	Garland	Arkansas	310.7341772	212.0501719	149.6413502	0.063649789	2.438396624	0.590578059	26.54936709	16.62531646	14.26202532	9.540084388	190.5326987	92.64452618	18.52526653	0.035218777	10.30243688	1.557037569	6.674262984	0.389713777	8.264751832	3.917011051	36.2142495	45.58254434	0.290285312	18.20320615	0.070306912	14.13747143	17.00773266	13.9	31
1	6	Garrard	Kentucky	293.5	88.11614813	107.6666667	0.033666667	1.1	0.147333333	45.01666667	11.96666667	3.683333333	38.41666667	360.4852683	130.3489092	56.14597845	0.027795455	14.44633834	1.617296153	4.493104742	0.165789953	49.12414545	6.710220214	59.91148479	35.32319256	0.130952381	4.765322654	0.017539683	51.42432014	16.80797993	12.5	34.5
3	121	Garrett	Maryland	271.5619835	178.5741369	122.322314	0.067487603	1.90661157	0.541190083	24.45206612	13.58595041	13.16115702	8.437190083	196.1223736	91.77882448	18.6515542	0.044888819	10.18212553	1.143153872	7.792364236	0.329396693	7.107784392	3.968288817	39.05046125	41.25359896	0.226977568	19.69593978	0.064427391	16.05967094	15.77957904	12.3	30.7
2	108	Garvin	Oklahoma	379.1203704	216.2922439	185.5277778	0.068398148	2.287962963	0.769138889	31.9462963	20.60648148	16.9	11.09444444	224.7786016	118.2116338	19.98349536	0.036352	13.12576269	1.171754329	7.318202445	0.395852464	8.920194259	5.25493028	34.97753954	48.64577484	0.272376543	16.37668562	0.091564153	12.82218525	20.38299307	13.5	35.6
1	25	Gasconade	Missouri	340.08	173.1558738	191.72	0.06624	0.988	0.42916	22.34	21.3	14.692	9.632	247.8900958	142.0016988	20.40736182	0.041871537	15.77961087	0.635512081	6.405413294	0.327108706	10.46545514	5.844600926	33.38388059	52.9025575	0.117619048	13.71356191	0.051090476	16.93857903	19.21289324	11.6	32.8
21	310	Gaston	North Carolina	331.7741935	218.1860374	160.7290323	0.065458065	2.303225806	0.571074194	27.00709677	17.85903226	15.80354839	10.14612903	212.2580879	106.6491287	20.06128947	0.036081037	11.77598077	1.295061624	7.03829305	0.351307861	10.13838411	4.670629605	36.11560708	46.24877669	0.274193548	17.63561623	0.067985023	15.43595487	17.86445539	14.7	33.6
1	89	Gates	North Carolina	382.3258427	220.7777652	197.3483146	0.070876404	2.479775281	0.640876404	32.54269663	21.92022472	14.22696629	11.17865169	208.1966757	112.0172263	18.60879071	0.03424425	12.43093701	1.194567163	5.998358864	0.304170829	9.159266234	4.867039293	37.46869539	48.80926444	0.295211343	13.72204017	0.07629481	15.95381088	20.59749525	12.7	34.1
6	179	Geary	Kansas	336.7150838	193.4697498	157.150838	0.061083799	2.125698324	0.642368715	30.41955307	17.46256983	15.05027933	12.34860335	217.7829598	100.4640027	22.82765041	0.034441341	11.16627017	1.296088748	7.170718628	0.35899245	10.87662579	4.556956397	40.71199359	43.12898305	0.253059324	16.15902336	0.076472466	17.76655949	17.5033836	7.9	30.9
10	766	Geauga	Ohio	296.0979112	171.7436993	132.4321149	0.053295039	2.153394256	0.507406005	30.88211488	14.71279373	10.8727154	13.19543081	237.1896556	105.9264105	27.72765601	0.034002523	11.76646605	1.609107201	6.190769897	0.32804016	13.73943584	4.717840858	46.55065254	40.67427706	0.256356459	12.77507041	0.060405477	21.53067516	16.23604857	10.8	27.6
2	20	Gem	Idaho	311.2	186.0569348	153	0.0392	2.205	0.60645	31.455	16.99	9.385	12.905	221.2757843	103.6901991	25.54164097	0.026926984	11.51821613	1.337883298	4.979440176	0.345673078	10.23351431	4.992933574	41.74520584	47.87193045	0.2625	10.3828637	0.072196429	16.63528524	17.80362731	10	27
58	1871	Genesee	Michigan	345.9834313	218.0391121	159.9118119	0.067971138	2.456012827	0.628691609	30.9838589	17.76745056	15.81501871	11.17124532	203.7125537	96.59059323	20.25180327	0.036338033	10.72728518	1.259337769	7.069221834	0.334161112	8.968985014	4.213432355	39.54620109	43.07000133	0.292382479	17.38379758	0.074844239	16.03146065	16.59368423	13	36
13	402	Genesee	New York	313.6094527	164.5295888	144.0199005	0.056273632	2.126368159	0.439840796	33.25820896	15.99875622	10.02164179	16.99054726	262.6909641	121.7771301	30.56084978	0.04209059	13.52563239	1.382817732	5.695402141	0.29462444	17.41915558	5.912950904	44.25411342	43.67959431	0.253139067	12.06629228	0.052362	22.91991824	18.21201932	10.1	29.5
2	16	Geneva	Alabama	352.625	197.3441747	192.4375	0.067875	2.16875	0.6175	28.7625	21.3875	12.93125	13.45	210.9627072	104.6246651	21.82679996	0.030682644	11.64372093	1.283125485	5.909824965	0.336671443	11.38860193	5.41557601	39.56819235	46.56854133	0.258184524	13.86326632	0.073511905	19.12756934	21.92248424	14.7	34.7
3	101	Georgetown	South Carolina	393.4851485	235.263641	186.4752475	0.075584158	2.438613861	0.654514851	33.28019802	20.71782178	18.62178218	9.743564356	199.7856348	91.70711167	19.59058327	0.03381677	10.18191336	1.352515221	7.739121818	0.315598769	7.147885735	3.895129438	37.47719114	44.8338148	0.290311174	17.68899407	0.077918435	12.12755964	17.45256416	14.6	33.6
1	12	Gibson	Indiana	357.25	245.8497755	192.9166667	0.150833333	1.416666667	1.425416667	20.31666667	21.45833333	20.80833333	9.508333333	159.0137567	89.47180717	8.992982559	0.08635966	9.950509882	0.635018839	8.596258307	0.555328368	5.054162067	2.687302536	22.9815283	54.355371	0.168650794	22.6631007	0.16969246	11.98734181	15.37162868	12.6	32.1
2	171	Gibson	Tennessee	290.8654971	187.0155657	131.748538	0.057362573	1.890643275	0.482532164	28.20584795	14.63684211	12.04912281	10.87251462	213.4482798	99.64372323	23.00224431	0.037221592	11.07110984	1.186661408	6.157283997	0.304749769	10.31470196	4.377864394	43.56572694	41.66465314	0.22507658	14.76961992	0.057444305	18.46988164	15.6017247	12.1	30.9
10	131	Gila	Arizona	283.8778626	182.0683192	134.8091603	0.060396947	2.057251908	0.488740458	27.17175573	14.9740458	10.80763359	11.01679389	203.0610358	94.42506493	22.34166005	0.037793993	10.47952047	1.430130847	5.80364992	0.473989289	10.95107055	4.694501043	41.98985665	44.00558821	0.244910941	14.00455513	0.058183388	18.22169015	19.25505707	11.8	26.8
3	92	Gilchrist	Florida	421.7608696	292.354755	198.8586957	0.088782609	3.093478261	0.791695652	35.09891304	22.09130435	20.90326087	9.719565217	168.4288821	84.05123727	13.83989815	0.041095786	9.335944776	1.035696998	7.563611516	0.319373182	4.87074057	3.657213543	33.63091974	46.94975164	0.368271222	19.41932863	0.094249482	10.50739903	18.11565065	8.6	31.5
1	93	Giles	Tennessee	320.6236559	195.8390642	142.8172043	0.057591398	1.967741935	0.526376344	31.49354839	15.86774194	13.36989247	14.5483871	221.2312739	98.96403923	24.82900518	0.040644854	10.99560396	1.094898578	6.389091709	0.287074059	13.26548972	4.939894762	45.01866732	40.06138757	0.234254992	14.9199451	0.06266385	22.34353819	16.50238613	13	33.9
2	9	Giles	Virginia	437.2222222	199.2389179	193.6666667	0.061111111	2.322222222	0.801666667	41.35555556	21.53333333	13.54444444	20.22222222	245.6826819	109.4299938	24.20949823	0.03082944	12.169281	1.245324782	5.871269678	0.388034662	12.33964223	5.331251905	41.61830155	45.65838873	0.276455026	12.72330972	0.095436508	19.30640229	20.2670225	11.3	31.4
3	30	Gillespie	Texas	285.2666667	232.1138965	131.5333333	0.073533333	2.163333333	0.583233333	24.24	14.61	13.33666667	8.716666667	157.4300977	76.21319429	13.73510239	0.037803465	8.478098168	1.189719725	6.611073938	0.450979965	5.558321398	3.889218567	37.13931511	44.04861116	0.257539683	18.81207373	0.06943254	16.80738324	19.51728547	11.6	31.1
1	5	Gilliam	Oregon	194.6	81.63947297	59.8	0.0248	1.8	0.2344	31.94	6.64	3.22	16.1	260.880503	79.52117558	44.02292251	0.021100374	8.822190254	2.333744807	3.521494045	0.302884246	24.11421294	2.391241162	64.41192659	26.58945598	0.214285714	8.998617427	0.027904762	34.55407668	8.375211966	11.1	27.4
4	211	Gilmer	Georgia	337.9241706	242.0793952	154.5592417	0.064421801	3.133175355	0.665236967	30.81943128	17.16777251	15.42796209	10.7507109	194.5484472	92.2245961	19.7489567	0.032465892	10.23577213	1.51803028	6.350537297	0.299073376	8.650035457	3.877417928	40.81096347	42.28982136	0.372997066	16.89921516	0.079194877	15.80677385	15.8994395	11.6	26.5
2	31	Gilmer	West Virginia	381.1290323	233.3963771	160.2258065	0.086451613	1.909677419	0.74816129	36.27741935	17.80645161	18.09032258	8.829032258	184.1409153	80.41168401	18.83778678	0.035526246	8.927230825	1.470868466	7.66217177	0.754043159	6.679337268	3.49468814	39.5156234	41.45103182	0.22734255	19.03334477	0.08906682	12.770666	16.17074971	11.4	39
3	29	Gladwin	Michigan	338.2413793	172.4477883	167.3793103	0.086275862	1.413793103	0.586827586	30.24482759	18.58275862	12.94137931	14.4862069	217.9597392	97.43601009	23.1450549	0.047777282	10.77870841	0.794942625	6.958082512	0.297580924	13.75483578	5.059749228	40.7765287	43.55041422	0.168308703	15.67305708	0.069860427	21.8915478	19.60092047	13.2	35.6
27	460	Gloucester	New Jersey	329.3478261	218.6414219	156.7804348	0.072632609	2.213478261	0.626017391	26.37652174	17.42173913	16.95043478	8.76673913	188.9051985	89.75630257	17.80473294	0.03807232	9.972287783	1.151430018	7.441969104	0.308718128	7.772596695	4.148154188	35.60946098	45.00471217	0.263509317	19.38582685	0.07452588	13.77223917	17.63123303	10.9	29.2
6	149	Gloucester	Virginia	404.0134228	264.1958675	182.6510067	0.088248322	2.891275168	0.728791946	34.57583893	20.29731544	20.29865772	10.87114094	190.0645778	86.61793764	18.2888889	0.03706827	9.624750366	1.193598384	7.750000922	0.287988351	7.485591985	3.608131276	36.72520093	43.12757924	0.344199425	20.14721983	0.086760946	13.11172951	16.20895556	12.8	33.2
6	122	Glynn	Georgia	333.7622951	229.4808732	165.2540984	0.071377049	2.402459016	0.711918033	25.17213115	18.36147541	17.13934426	8.117213115	185.8016382	92.16497611	15.90893975	0.037735637	10.23532127	1.140893721	7.862016452	0.337713317	6.396335115	3.81073115	32.20625371	47.81701528	0.286007026	19.97673101	0.084752147	11.15598648	17.23728651	10.8	27.7
2	17	Gogebic	Michigan	427.2941176	298.2723533	202.6470588	0.090588235	2.241176471	1.136529412	31.77058824	22.51176471	24.00588235	9.382352941	164.4660639	77.28998066	13.96535648	0.029315936	8.588443454	0.873477637	7.778878295	0.390066834	3.738549439	2.792222382	29.89776802	47.07343171	0.266806723	23.02880027	0.13530112	8.351210076	17.55559687	11.3	29.8
1	15	Golden Valley	Montana	368.0666667	273.4434395	162.8666667	0.045533333	3.053333333	0.5256	21.68	18.09333333	29.79333333	4.293333333	141.1705117	66.1257147	7.496265922	0.017436142	7.346998352	1.042832488	11.30499833	0.199521363	1.620626599	2.163004061	23.97865742	44.96492453	0.363492063	31.05641805	0.062571429	5.300688743	12.83963196	9.7	26.7
2	25	Goliad	Texas	287.64	155.3186957	112.92	0.06512	1.836	0.26328	34.968	12.548	9.352	12.772	232.0125977	87.81779616	30.8000489	0.041965438	9.764397037	1.33397261	5.852902245	0.237633382	11.67414644	3.537666604	52.17089338	35.5174151	0.218571429	12.31169152	0.031342857	18.10476941	12.91437159	11.7	31.6
5	50	Gonzales	Texas	384.6	237.6083252	194.46	0.1087	2.294	0.63382	27.908	21.608	19.978	8.66	202.6632818	99.67257748	16.9523815	0.052189344	11.06794277	1.047578966	8.920746227	0.28998588	7.289886225	4.984986872	30.11445746	47.46587698	0.273095238	22.41966556	0.075454762	10.2349371	19.40029028	11.8	32.9
8	602	Goodhue	Minnesota	302.1395349	173.5503426	143.2059801	0.052408638	1.627906977	0.440066445	30.02740864	15.92956811	9.801827243	15.28920266	232.9743905	115.8957038	24.06570446	0.035743396	12.90780401	1.184837963	5.80869022	0.332036863	12.96301753	5.443072826	43.7211984	44.31055656	0.19379845	11.96824503	0.052388863	23.35657095	18.36924421	9.5	30.8
3	112	Gordon	Georgia	288.7321429	162.6544092	126.3839286	0.048160714	2.086607143	0.563589286	30.25446429	14.04017857	10.87589286	11.84553571	223.2301552	106.2734375	23.22393833	0.035498121	11.80489364	1.320376503	6.56415023	0.371116038	9.674370036	5.093487953	42.25555054	43.7573983	0.248405612	13.98705115	0.067093963	16.45650786	18.76101511	10.2	29.3
2	10	Goshen	Wyoming	356.7	237.1435323	163.2	0.0484	2.58	0.6912	34.98	18.15	14.53	8.11	173.8427853	83.39392888	17.16580762	0.021475287	9.283142264	1.089906259	6.087240669	0.288902845	5.30458229	3.96930876	39.53342854	45.61933165	0.307142857	14.84723981	0.082285714	11.19526344	20.02455311	9.1	27.6
2	185	Grady	Georgia	363.4486486	218.7642041	173.0216216	0.083572973	1.580540541	0.721059459	26.78486486	19.22162162	20.7572973	10.99189189	191.6646019	85.12710731	17.67547431	0.038830549	9.447428741	0.873132016	9.239882061	0.55850481	9.218561556	3.609566169	35.38243378	42.60181795	0.188159588	22.01574827	0.085840412	17.72053281	15.83578739	11.6	31.1
4	177	Grady	Oklahoma	357.3615819	209.2267358	166.6497175	0.071870056	1.740677966	0.627248588	32.15706215	18.51129944	15.88418079	11.03446328	235.3083002	107.2443886	24.36669318	0.043788713	11.90904712	1.036310006	8.113924858	0.362484592	10.60245998	5.09881199	39.32222928	43.80142047	0.207223567	16.87635026	0.074672451	15.3624391	17.77554136	11.4	33.2
19	455	Grafton	New Hampshire	341.7868132	213.0424257	162.9758242	0.065859341	2.598241758	0.623863736	30.26241758	18.10637363	15.24945055	11.34615385	209.4608773	98.95295243	21.44768476	0.0374991	10.98449455	1.3722166	7.027234736	0.356843893	10.45652488	4.16783883	38.23100115	44.74845389	0.309314495	17.02054496	0.074269492	15.71930823	16.61765462	9.1	26.7
6	282	Graham	Arizona	310.4609929	190.4096914	147.0921986	0.059400709	1.99858156	0.56001773	28.16595745	16.34184397	13.33510638	11.10638298	218.4497969	105.3800394	22.32139847	0.03455189	11.72221339	1.405406698	6.778079741	0.389249873	9.649366291	4.327276742	40.24641171	43.84142476	0.237926376	15.91216353	0.066668777	15.73087271	16.09281529	9.9	31.8
2	27	Graham	North Carolina	416.7037037	259.7757433	220.9259259	0.125296296	2.12962963	0.964111111	28.11111111	24.55185185	20.38518519	4.781481481	183.2465847	106.3880966	11.57208958	0.056977004	11.8271593	0.798476816	7.60915712	0.330009882	3.011293312	4.043941204	25.72627959	54.78200882	0.253527337	19.49171159	0.114775132	6.400381527	19.67395665	11.8	30.5
2	57	Grainger	Tennessee	379.0526316	237.2452311	184	0.070666667	2.10877193	0.811263158	28.81578947	20.44385965	20.16666667	8.442105263	193.3600847	88.97246278	17.91682748	0.03265849	9.884161204	0.946615778	8.367991918	0.338673793	7.0159946	3.652732189	32.45409585	46.48778552	0.251044277	21.05811863	0.096578947	10.95472333	17.13893802	12.9	32
13	467	Grand Forks	North Dakota	307.7773019	183.0777126	151.9186296	0.065265525	2.141755889	0.565541756	25.16573876	16.87665953	14.40149893	10.02740899	215.3025416	110.841291	19.41017621	0.040539859	12.28914046	1.268460539	7.452705641	0.413990367	9.462863183	4.709679575	34.59847809	47.70688056	0.254970939	17.69464136	0.0673264	15.22169558	18.11742629	6.6	29
1	14	Grand Isle	Vermont	355.3571429	203.7115548	160.6428571	0.072428571	2.485714286	0.707928571	35.36428571	17.85	13.61428571	11.74285714	239.3535904	105.300421	27.13160104	0.043845191	11.70966484	1.111636549	6.780458058	0.35194921	10.92712438	4.439922855	42.33374602	42.67383287	0.295918367	14.99242111	0.084277211	13.59214753	15.90061221	7.6	26.1
21	282	Grand Traverse	Michigan	314.4787234	176.4066025	145.3900709	0.055014184	1.979078014	0.515687943	28.67340426	16.15496454	13.83687943	10.79539007	232.422294	104.5705099	24.85466727	0.032790976	11.61720129	1.41230355	7.63184113	0.426482658	10.24440286	4.488949665	41.9353598	41.8949183	0.235604525	16.1697219	0.061391422	15.83037228	16.15290599	9.1	28
3	65	Grand	Colorado	350.6461538	201.8394668	172.7230769	0.073738462	2.28	0.595246154	29.94	19.19230769	15.06461538	11.08	197.4153359	96.27998889	18.32911078	0.037503744	10.69672503	1.161832599	7.333664289	0.313027469	7.401337752	3.695071256	35.27146537	47.90362413	0.271428571	16.8249105	0.070862637	13.34177172	16.75328409	5.4	17.4
2	100	Grand	Utah	334.46	201.0199023	157.1	0.06779	2.221	0.54141	28.89	17.447	15.885	9.993	212.86174	100.2721798	22.03354716	0.037953577	11.11774313	1.252487174	6.867395152	0.293579233	11.56161518	4.394627183	41.05690305	42.39089941	0.264404762	16.55219754	0.064453571	19.1984898	16.7612179	7.8	22.8
1	18	Grant	Arkansas	346.6111111	215.9190267	160	0.052166667	2.433333333	0.774388889	35.72777778	17.76111111	11.45555556	11.73333333	202.1169205	91.19003922	22.40915363	0.02927035	10.1104876	0.997997225	5.86079297	0.501249841	9.878125838	4.442785696	41.86102124	44.21056356	0.28968254	13.9284152	0.092189153	15.89924983	18.90757133	10.9	36.6
5	27	Grant	Indiana	386.8518519	258.1346911	165.8518519	0.065037037	3.262962963	0.950444444	37.24444444	18.42962963	19.11481481	13.81111111	209.8693603	88.95983379	24.58330044	0.02945852	9.885134742	1.342262364	7.259402959	0.343970667	12.76469718	3.745048122	43.09167028	40.35024025	0.388447972	16.55808947	0.113148148	19.19031103	14.49647016	14	35.2
1	25	Grant	Kentucky	449	195.8513854	236.84	0.1082	1.464	0.7146	36.984	26.312	16.492	17.192	280.2425981	142.1434883	27.5685102	0.05124618	15.77711197	1.040248106	7.709525593	0.388508792	14.69963647	6.208553442	37.17651535	49.5090924	0.174285714	13.31439224	0.085071429	18.85154053	19.43785463	12.3	34.2
1	32	Grant	Louisiana	419.59375	266.3470741	204.75	0.0838125	2.478125	0.7718125	31.4125	22.7375	22.565625	6.3	173.0087925	86.18723598	12.81517324	0.034713179	9.571398041	0.90912433	8.974304553	0.308042624	2.531204041	4.324449657	30.61493175	45.63923542	0.295014881	23.74583283	0.09188244	6.943135242	19.40196017
11	187	Grant	Washington	321.2032086	234.6529255	140.8235294	0.053368984	3.173796791	0.669764706	31.80374332	15.64812834	14.11550802	9.579144385	179.3653847	82.19013037	19.12685229	0.025830646	9.122573451	1.529548659	5.896370616	0.32251991	7.633305284	3.121448151	43.06279921	40.72022139	0.377832951	16.2169794	0.079733894	15.39795391	14.19877173	8.5	35
6	219	Grant	Wisconsin	376.9497717	220.3908926	175.890411	0.076369863	1.963926941	0.755570776	30.62374429	19.54109589	19.72009132	13.54840183	208.6410468	96.8547493	19.9617281	0.039125218	10.75462657	1.08692772	8.461397757	0.332430788	10.44647237	4.376846113	35.1110972	44.19194255	0.233800826	20.69696025	0.089948902	16.72488727	17.23046811	8.4	29.7
3	112	Granville	North Carolina	302.5267857	205.7644221	150.0357143	0.060258929	2.6625	0.563803571	24.2875	16.66607143	14.74732143	8.552678571	190.6694576	98.18143927	17.13432606	0.034384457	10.89435468	1.444780918	7.052266766	0.430788983	7.813813586	4.065199482	36.12775098	45.59954442	0.316964286	18.2727046	0.067119473	13.91423399	16.88478539	13.6	37
3	36	Gratiot	Michigan	364.9722222	241.389775	192.1388889	0.074611111	2.869444444	0.69475	26.63333333	21.35	16.96666667	8.552777778	185.5628627	94.95890192	16.28503568	0.032961378	10.54916977	1.313955538	6.859259488	0.289353137	6.057872097	3.66585966	31.24188749	51.16055978	0.341600529	17.59755273	0.082708333	11.14743285	17.91862765	10.8	35.9
3	43	Graves	Kentucky	268.6976744	135.9277627	146.627907	0.043372093	2.095348837	0.286372093	24.34186047	16.28139535	7.413953488	10.75581395	270.1341739	147.2182864	26.5139342	0.040880852	16.35320788	1.741369076	5.588504911	0.261157412	14.14862493	5.846185398	35.39924124	54.19670375	0.24944629	10.40405501	0.034091916	16.80293821	18.33785596	11.8	29.3
16	1253	Grays Harbor	Washington	324.0151636	192.2045112	151.6735834	0.055526736	2.463367917	0.520538707	31.61093376	16.85067837	12.39225858	13.38092578	220.7476256	104.8225814	23.69957519	0.034296046	11.6462573	1.50041653	6.263610535	0.31069128	11.74157213	4.600174164	41.96811422	43.79124955	0.293258085	14.24063623	0.061968894	18.8107687	16.63221691	13.2	36.5
13	244	Grayson	Texas	340.7418033	259.8060117	151.1065574	0.067204918	3.14057377	0.619340164	32.2954918	16.78893443	15.97377049	10.53606557	184.8926836	84.72749155	19.12182863	0.034367619	9.410421283	1.364895233	6.553547322	0.300491367	8.577787756	3.697135442	39.69012124	41.94450609	0.37387783	18.36537267	0.073730972	14.64940117	15.60027128	10	29.4
1	44	Greeley	Nebraska	365.3409091	206.6767409	184	0.077477273	2.468181818	0.640227273	30.90681818	20.45681818	13.89090909	12.92954545	205.63907	96.30827789	20.72464079	0.036473615	10.70297994	1.214623311	6.474457623	0.291645019	9.682844539	4.51863799	37.65306518	47.48474258	0.293831169	14.86219223	0.076217532	16.05293151	19.45023323	9.2	33.4
2	40	Green Lake	Wisconsin	366.35	219.8324309	195.575	0.08985	1.3275	0.70085	20.755	21.7325	21.425	6.145	199.5564068	101.9151934	15.81888032	0.045692544	11.33041725	0.683141701	8.812949108	0.349888859	6.850643983	5.063141385	27.33797489	50.62837699	0.158035714	22.03364812	0.083434524	10.52958012	21.68423766	9.9	31.1
2	16	Green	Kentucky	378.875	168.6994158	174.625	0.0531875	1.975	0.3676875	41.7125	19.40625	10.86875	22.0625	242.9283979	104.3062184	29.65024115	0.03123895	11.59165054	1.142162551	5.817131386	0.248932401	15.46411874	4.872515046	47.23569587	42.30495365	0.235119048	10.45935048	0.043772321	25.4409042	18.3005005	12.3	33
2	47	Green	Wisconsin	256.0638298	175.9595801	118.893617	0.046765957	1.895744681	0.524617021	22.10212766	13.2	12.30638298	8.314893617	193.0869166	87.17297286	20.32763236	0.031558188	9.675378255	1.284756733	6.739860666	0.352649804	9.658481008	3.937198517	38.35375124	43.94932519	0.225683891	17.69692357	0.062454407	15.10281674	17.11245086	10	30.9
3	7	Greenbrier	West Virginia	304.1428571	245.8618502	121.7142857	0.064571429	1.657142857	0.682142857	25.44285714	13.52857143	20.51428571	10.82857143	157.5674687	66.45811622	13.96089175	0.033463945	7.387268685	0.782133778	9.161377752	0.291412056	6.628611638	2.858692303	30.72035713	36.81445583	0.197278912	32.46518703	0.081207483	11.31121778	13.23185372	12.5	33.7
3	364	Greene	Georgia	383.3653846	229.1558168	187.706044	0.079857143	2.697527473	0.696549451	30.54752747	20.85934066	18.71978022	8.283516484	197.2991908	103.9185666	15.43668461	0.03958395	11.54976174	1.185588702	8.255874304	0.345981081	4.882207462	4.318648463	32.17702197	48.74444473	0.321134223	19.0785333	0.082922554	9.988856277	18.24844185	15.5	30.2
2	31	Greene	Illinois	372.0967742	224.7557941	178.516129	0.079290323	1.538709677	0.726419355	30.97741935	19.84193548	17.3516129	13.41290323	221.8971853	106.0938165	21.76963133	0.0395146	11.81059701	0.943690642	7.682061174	0.358646663	10.72981267	4.702567664	38.19189515	45.19509021	0.183179724	16.61301464	0.086478495	18.71369452	17.88564879	11.7	29.7
7	230	Greene	Indiana	325.273913	202.4731812	154.926087	0.064721739	2.429130435	0.628491304	29.0926087	17.21086957	14.1473913	12.50565217	198.2512691	94.40182718	19.80544824	0.035870711	10.4857879	1.30827686	6.808744454	0.359206035	9.791791601	4.408775957	38.90703488	44.68188683	0.289182195	16.41107828	0.074820393	18.43711799	17.9751516	14.4	32.4
73	1356	Greene	Missouri	331.640118	208.731749	153.8856932	0.064092183	2.547492625	0.588817847	30.19292035	17.09454277	14.76556047	10.0210177	201.5594453	95.97181988	20.20523215	0.034706346	10.65417258	1.349461009	6.796827809	0.337196321	8.8324893	4.010730413	40.21632894	43.21964387	0.303272932	16.5640272	0.070097363	15.93882811	16.21005067	8.4	28.7
7	159	Greene	New York	289.509434	178.6550352	144.7798742	0.04363522	2.187421384	0.571050314	27.0672956	16.08301887	10.2408805	12.77861635	228.5260983	121.4042375	22.46767039	0.028412475	13.47017583	1.561348251	5.802426301	0.38031046	12.53257924	4.775425394	39.71130803	46.6520953	0.260407308	13.63659667	0.06798218	19.46374756	16.57467276	9.5	29.6
21	596	Greene	Ohio	324.5151007	221.1781712	150.9144295	0.059602349	2.902181208	0.612855705	28.01510067	16.76543624	15.84798658	9.071644295	178.6991957	84.46519071	17.07078388	0.029792495	9.379543008	1.449939543	7.038012911	0.31731926	6.799584513	3.368222889	38.6910807	42.94490509	0.345497763	18.36401421	0.072959012	14.49232014	15.06472713	10.8	28.5
5	145	Greene	Pennsylvania	335.6551724	157.8209194	161.137931	0.057496552	1.755862069	0.56502069	31.61586207	17.9	12.95034483	15.30965517	284.8700769	137.1423913	31.31266799	0.040364753	15.23366571	1.382934192	7.302651127	0.321903851	17.36144014	6.813711383	40.77745293	45.63033397	0.209031199	13.5922131	0.067264368	20.35474133	19.84107761	11.1	32.9
7	81	Greene	Tennessee	351.2839506	193.7356642	163.962963	0.065061728	2.186419753	0.619395062	33.62098765	18.20987654	13.92469136	14.24691358	226.5454173	104.4878256	24.66210059	0.039775647	11.58844278	1.498566326	6.943012639	0.434637906	12.34444044	4.751921594	40.58936542	43.99350115	0.260288066	15.41713343	0.073737507	18.08531866	17.53898542	13.6	33
2	16	Greene	Virginia	301.0625	188.1771278	145.9375	0.0494375	2.14375	0.6095	27.05	16.23125	12.51875	12.73125	201.4746323	113.9594707	16.24894869	0.028824914	12.67767296	1.135972495	6.320597404	0.33567913	8.14142257	4.537881926	35.49097839	50.05998591	0.255208333	14.44903571	0.072559524	17.39697423	18.7765246	9.8	26.7
8	64	Greenup	Kentucky	340.1875	249.8271721	146.28125	0.066484375	2.23125	0.6844375	30.225	16.25	18.340625	10.3890625	169.9312695	77.69907748	16.19335957	0.02897109	8.62264715	1.022102928	7.242826965	0.308376002	7.282012773	3.27252317	37.74339741	41.64301968	0.265625	20.61358291	0.081480655	15.5083702	16.2392108	13.7	38.4
71	1530	Greenville	South Carolina	325.0888889	199.7098147	149.2385621	0.061515033	2.382352941	0.574885621	30.32163399	16.58104575	14.14496732	12.29718954	216.751871	102.1824242	22.44324999	0.03650542	11.34508005	1.3577631	6.935900079	0.335186402	11.09878805	4.545689025	40.02716922	43.42389587	0.283613445	16.54893491	0.068438764	17.62092328	16.75229417	10.8	28.5
1	57	Greenwood	Kansas	325.0350877	190.3271325	144.245614	0.063298246	2.629824561	0.49554386	32.73859649	16.02807018	13.0754386	11.68070175	218.3047963	100.7706896	23.50483689	0.038294229	11.19854179	1.549910427	6.660518081	0.304247932	10.4100395	4.458471299	43.07420995	42.47701694	0.313074353	14.44877311	0.058993317	17.32744095	17.37898998	11.6	31.9
2	621	Greenwood	South Carolina	322.8228663	197.3248815	149.3043478	0.061938808	1.795974235	0.56105153	30.76038647	16.58792271	13.0647343	12.41867955	217.1119877	102.9806733	22.59291127	0.036209476	11.44292082	1.206006719	6.574643146	0.413070276	10.63502083	4.620513341	42.19936898	42.84641669	0.213806457	14.95421432	0.066791849	18.3994105	17.43375705	12.4	33.1
14	251	Gregg	Texas	344.250996	228.2314785	161.3705179	0.071151394	2.279282869	0.63223506	27.2625498	17.92709163	18.34820717	9.059760956	186.6107174	89.44018108	16.58411241	0.03400207	9.933026265	1.297831625	8.039014472	0.366069722	6.894335335	3.828428521	33.59166645	45.17741862	0.271343199	21.23091493	0.075266079	12.92412003	17.35724403	11	35.1
2	56	Grenada	Mississippi	302.4642857	178.1552616	137.1071429	0.060910714	1.9	0.523642857	31.10357143	15.23214286	11.06607143	15.75178571	202.9445974	92.17887779	22.32393369	0.035709065	10.23852522	1.19382461	6.032800832	0.296480843	11.89052531	4.540830503	44.58424064	41.60788894	0.226190476	13.80787042	0.062338435	24.7135674	17.44017527	15	39.5
2	22	Griggs	North Dakota	322.1818182	194.9048746	144	0.070818182	1.7	0.577681818	30.01363636	15.99545455	12.85909091	10.59545455	232.0038287	105.0927974	25.47178993	0.044347073	11.67263594	1.20933155	6.461211175	0.395938901	9.811570983	4.479544598	41.81490794	43.17653985	0.202380952	15.00855221	0.068771645	15.1919534	16.60258217	11.6	29.7
4	24	Grimes	Texas	362.2083333	207.2977793	226	0.09375	1.991666667	0.560708333	19.15416667	25.1125	16.175	8.004166667	215.8918905	130.593261	14.54390498	0.051397743	14.51221294	1.147485159	7.66319458	0.289333213	6.736700446	5.70038403	25.42107657	58.68055979	0.237103175	15.89836364	0.066750992	10.47249441	21.54668511	12.1	31.7
2	21	Grundy	Illinois	249.7619048	141.8193474	117.6190476	0.049238095	1.738095238	0.541285714	24.8952381	13.07142857	9.176190476	9.623809524	229.7568327	97.66276746	29.11097015	0.032330158	10.86525264	2.247665255	5.757573852	0.852095059	14.18724758	4.190251172	45.15992626	40.94577122	0.2069161	13.89430252	0.064438776	21.77298911	13.19449902	9.7	31.4
1	89	Grundy	Iowa	342.9550562	217.3823653	149.7078652	0.06811236	2.185393258	0.767932584	30.68764045	16.63595506	17.81573034	8.88988764	203.4880945	89.85954108	20.58861689	0.034567343	9.987340007	1.217789994	8.303020862	0.392777016	7.457532549	3.996300346	37.50414712	42.41727276	0.260165864	20.07858013	0.091420546	12.23107171	16.47430735	10.4	29.1
2	47	Grundy	Missouri	320.0212766	170.4279063	153.8723404	0.052723404	2.05106383	0.505489362	31.84042553	17.09148936	10.44468085	13.54893617	237.0474826	116.0795105	25.45438066	0.039838401	12.89109558	1.362460733	5.810391971	0.302907744	12.46731091	5.105748029	40.65391581	47.22131066	0.244174265	12.12477353	0.060177305	17.9918994	18.24094591	10.2	33.9
1	5	Guadalupe	New Mexico	363.2	97.54415518	172.2	0.054	2.08	0.189	45.56	19.12	5.98	27.38	376.9899608	173.6855062	48.72821352	0.05194737	19.28478103	2.308983785	6.111073621	0.198772982	29.04246143	10.32711642	49.96014752	43.71122476	0.247619048	6.328627716	0.0225	30.41122697	23.16885376	8.7	27
10	259	Guadalupe	Texas	306.2702703	232.8149361	129.4169884	0.053509653	2.864092664	0.537204633	30.97258687	14.37953668	13.90694981	12.04478764	189.8140229	79.80342692	22.55375632	0.027038662	8.862559208	1.377185795	5.824848868	0.26519661	11.49435925	3.573401832	45.25309588	38.12092516	0.340963412	16.62597896	0.063952933	19.59781839	14.2072387	9.4	32
3	64	Guernsey	Ohio	305	125.8435817	128.71875	0.043453125	1.65	0.288171875	39.4859375	14.2984375	5.103125	24.453125	318.2779226	141.3117045	41.64855728	0.042022497	15.68241529	1.462607895	4.037390561	0.238123621	27.93684143	6.835331692	54.01293034	39.90438641	0.196428571	6.08268325	0.034306176	34.22984707	16.69548566	13.7	36.4
60	2026	Guilford	North Carolina	327.1120434	213.9109164	156.2847976	0.059845015	2.563622902	0.59532231	29.45227048	17.36367226	13.96475814	10.83109576	198.3264796	99.48211074	19.0532151	0.033482926	11.0517255	1.403210095	6.419979402	0.32422941	8.600284982	4.292499127	38.88747311	45.22956569	0.305193203	15.8829612	0.070871704	15.9613483	17.18652442	9.7	28.4
4	14	Gunnison	Colorado	362.2142857	235.1553498	176.5	0.081285714	2.157142857	1.033857143	28.75714286	19.62142857	17.1	10.92857143	195.297111	92.9430777	18.38129606	0.039168768	10.34137524	1.060950891	7.154260778	0.421941713	7.702821226	4.585550821	37.53390645	45.34371712	0.256802721	17.12237643	0.123078231	17.26252405	20.29748099	4.8	16
2	191	Guthrie	Iowa	316.591623	198.1360085	146.3246073	0.074041885	2.030366492	0.615910995	28.11780105	16.25706806	14.82146597	10.91989529	213.9317996	100.0880204	21.56625198	0.043463169	11.11859717	1.124754827	7.389345851	0.349385255	10.10786001	4.625258426	38.77977685	43.47811961	0.241710297	17.74210354	0.073322737	15.5365319	17.55313462	9.7	34.9
74	1531	Gwinnett	Georgia	335.9627694	217.3965572	158.1149575	0.065489876	2.6455258	0.630372959	29.35865447	17.56564337	15.57707381	10.2295885	194.7664676	93.14360147	18.81367209	0.0339656	10.34391761	1.414169082	7.225788325	0.351728085	7.891750133	3.970222954	37.80026991	44.02738805	0.314943548	18.17234204	0.0750444	13.79182752	16.45216026	8.1	27.4
6	159	Habersham	Georgia	358.4402516	219.9307237	166.7672956	0.068742138	2.485534591	0.59909434	30.81194969	18.52830189	17.13018868	11.20062893	190.1514162	88.80698803	18.01190398	0.033270708	9.861732998	1.164151403	7.597352935	0.31022124	7.914919125	3.466682437	36.52244995	44.23887198	0.295896975	19.23867808	0.071320755	14.1962833	15.04653742	11.1	31.5
1	34	Haines	Alaska	358.0588235	207.721474	171.1470588	0.070264706	2.270588235	0.444529412	32.46176471	19.02058824	14.47058824	11.20588235	197.3008431	91.92954068	19.78105754	0.04076921	10.21217586	1.086846601	6.856073267	0.253740948	8.621433217	4.34122722	43.79855681	41.8999296	0.270308123	14.30151359	0.052920168	20.75927573	17.30792756
2	69	Hale	Texas	319.8115942	208.2712185	141.2028986	0.044942029	2.628985507	0.569942029	33.05942029	15.68405797	12.45942029	12.24782609	213.3186498	94.53504925	24.49933209	0.025912815	10.50020712	1.498946747	5.828010604	0.287601739	11.32597784	4.588947767	45.48441274	39.86572552	0.312974465	14.64986175	0.067850242	18.78776983	16.01148576	11.8	28.3
3	5	Halifax	North Carolina	275.4	73.96825333	129.8	0.0388	0.92	0.1828	35.06	14.42	3.54	27.46	415.797687	220.6507404	46.6722419	0.057015415	24.48882051	1.682860411	5.126643724	0.221632385	30.82882044	10.2657417	48.37052814	46.36277756	0.10952381	5.266694298	0.021761905	34.80202772	19.33886047	15	39.4
20	347	Hall	Georgia	332.167147	213.6036125	163.7262248	0.06945245	2.182997118	0.645870317	27.49365994	18.18789625	15.30288184	10.77233429	204.3645683	103.3771676	18.6113331	0.041651844	11.48082776	1.113690315	7.336626451	0.334725062	9.283266191	4.775299851	34.64636382	47.50784807	0.259880609	17.84578811	0.076889323	14.72004658	19.23338909	11.7	25.7
2	67	Hall	Nebraska	310.5970149	176.6531054	144.2686567	0.05341791	2.159701493	0.502447761	29.87313433	16.02089552	12.38208955	11.63731343	224.6285202	99.86144487	24.88393006	0.032283647	11.08191234	1.373559736	6.747092469	0.341385536	11.44771175	4.516098268	42.35929531	43.07643891	0.257107321	14.56426579	0.05981521	18.05002461	17.78925868	8.7	33
4	214	Hamblen	Tennessee	328.3971963	202.8790561	160.7056075	0.062785047	2.474299065	0.637158879	28.65186916	17.85420561	13.90934579	9.482242991	217.480879	107.7192736	21.44593669	0.036473401	11.96277715	1.439051478	6.800384798	0.371575494	9.123534683	4.598987741	39.34519344	44.32721369	0.294559413	16.32759287	0.075852247	14.41711008	16.79370825	13.4	30.2
2	10	Hamilton	Florida	466.8	292.1360357	195.2	0.1093	1.93	0.5614	37.72	21.68	25.42	11.99	188.7266291	75.01373773	17.96396547	0.040286223	8.330962273	0.746760084	8.594706669	0.221190268	7.597571334	3.344277268	34.58079005	42.75372293	0.229761905	22.66548703	0.066833333	12.1690957	17.85801317	13	32.6
46	1300	Hamilton	Indiana	325.8423077	210.0955277	157.6161538	0.065198462	2.350692308	0.63242	26.95853846	17.51153846	15.46669231	10.54776923	200.1315752	98.25423836	18.83459521	0.035235815	10.9073613	1.281950927	7.169968438	0.376012779	8.92722869	4.269803471	36.33907865	45.20943431	0.279844322	18.22071781	0.075288095	15.52550572	17.21071747	8.7	25.1
4	59	Hamilton	Iowa	310.5762712	195.2599916	133.8474576	0.054457627	2.591525424	0.569067797	31.31525424	14.87288136	13.57966102	13.03050847	217.7884024	88.82790651	26.27505759	0.0324644	9.870425932	1.503359996	6.73893124	0.308693209	12.05546147	4.165891897	45.36972412	38.61487693	0.308514931	16.01539894	0.067746166	18.3816519	16.03869972	11.4	29.8
1	18	Hamilton	New York	242.7777778	133.2744351	111.7222222	0.036	1.583333333	0.374055556	25.71666667	12.41111111	8.016666667	9.455555556	282.6740633	126.6168326	34.82153254	0.029796345	14.04989236	1.418936937	5.632879032	0.344459959	14.09235078	4.71170653	44.65330374	43.85324336	0.188492063	11.4934529	0.044530423	16.13531415	15.90023728	11.6	28
163	4526	Hamilton	Ohio	325.2768449	196.4928501	154.097437	0.060109589	2.365466195	0.573368979	29.85030932	17.12012815	13.61646045	12.30477243	219.966781	106.2652102	22.60624656	0.035620161	11.79329022	1.429507393	6.706472398	0.352801545	11.15530347	4.614222454	39.62607304	44.60139933	0.281603118	15.77252764	0.068258212	17.29890087	17.03979116	11.2	28.9
41	1555	Hamilton	Tennessee	312.2475884	184.9783131	145.2418006	0.0561209	2.175884244	0.529420579	29.38450161	16.13601286	12.91742765	12.99080386	221.5286534	105.5578619	22.98981903	0.035293429	11.72051465	1.309509751	6.716620185	0.326330865	12.09263285	4.642522208	40.59685292	43.55236445	0.259033839	15.85078264	0.063026259	19.2019044	16.95945744	12.7	29.9
41	1323	Hampden	Massachusetts	321.8019652	202.2830362	148.0680272	0.061835979	2.463643235	0.562727891	30.39380197	16.44973545	13.72668178	11.80846561	203.6744502	94.8823524	21.30816324	0.035405399	10.53554563	1.348911715	6.595288929	0.353830268	9.71724811	4.182239176	41.1391537	42.79578795	0.293290861	16.06505835	0.066991416	17.19532505	16.47084204	10.7	28.5
22	324	Hampshire	Massachusetts	340.0987654	242.9227111	162.3518519	0.072787037	2.572530864	0.792003086	27.14969136	18.03425926	17.525	8.647222222	177.4410998	86.82703096	15.28249339	0.034807379	9.641060159	1.199715035	7.587469666	0.362451856	6.094556838	3.665598264	34.25502395	45.13128362	0.306253674	20.61369243	0.094286082	12.75772506	17.19101768	6.5	21.3
2	23	Hampshire	West Virginia	260.6521739	176.9800438	108.4782609	0.044434783	2.586956522	0.629391304	26.9173913	12.03913043	11.7826087	8.839130435	200.0513013	89.99211288	21.74768004	0.030000227	9.994003138	1.346807517	6.335834364	0.364958986	8.604453693	3.747373214	40.8307486	41.88094794	0.307971014	17.28830346	0.074927536	14.42007456	15.17348546	12.1	33.7
1	5	Hampton	South Carolina	517.8	313.7436313	258.6	0.205	3.1	1.135	29.92	28.72	34.32	6.62	168.9410075	91.24987019	7.556397328	0.09411149	10.12580447	0.761002599	11.66895199	0.332942498	1.753502383	3.859185937	17.81299574	53.77022866	0.369047619	28.41677561	0.135119048	3.975203285	20.88191023	17	41.4
10	95	Hancock	Indiana	309.2736842	181.2372952	155.1052632	0.057347368	1.829473684	0.500263158	28.01263158	17.23789474	10.93789474	12.83368421	231.1279331	108.641904	25.31813081	0.035073491	12.04642609	1.570159367	6.183038145	0.401802708	13.30264484	4.512955684	42.06323189	44.89544524	0.217794486	13.04132286	0.059555138	19.98737188	17.2029718	11	34.8
3	149	Hancock	Iowa	377.5704698	211.1696041	186.4697987	0.07742953	2.197986577	0.70457047	29.71812081	20.7114094	18.40872483	9.322818792	215.3438572	107.333261	19.26305113	0.039768936	11.92329579	1.108737295	8.271141656	0.341376457	7.829093516	4.781730812	34.92995764	47.16850847	0.261665069	17.90153389	0.083877437	13.15080993	18.66576605	10.2	32.6
10	287	Hancock	Maine	332.9059233	196.7156217	147.8327526	0.062236934	2.206271777	0.58969338	32.51463415	16.4271777	14.14738676	13.0554007	215.4681649	95.43757893	23.77033535	0.033892183	10.60897334	1.328905067	6.862834723	0.336226718	11.25711306	4.340759537	41.78274269	42.08115329	0.262651402	16.13610403	0.070201593	18.03779909	16.64929689	8.9	23.8
2	181	Hancock	Mississippi	380.4475138	246.0489677	185.2154696	0.08479558	2.467403315	0.78760221	28.06298343	20.58121547	20.65303867	8.298895028	184.5445931	93.52950324	14.57701897	0.038052687	10.40369278	1.28453675	8.489010406	0.365389983	4.867649114	3.784815058	31.15050756	47.71501236	0.29373849	21.13448008	0.093762168	9.664886152	17.56897988	12.9	30.1
11	248	Hancock	Ohio	311.6330645	188.620745	142.5483871	0.062403226	2.018951613	0.507318548	29.76370968	15.83991935	13.0641129	13.00846774	227.9621662	103.4192485	25.42867116	0.037367215	11.49368776	1.234736817	6.601574441	0.325959549	13.30691313	4.527112923	41.65156852	42.66955582	0.240351382	15.67887567	0.060395065	19.27774859	16.46898278	11.3	30.2
6	28	Hancock	West Virginia	382.3214286	191.944783	174.3214286	0.080928571	1.917857143	0.561678571	40.58928571	19.37857143	11.08928571	21.63214286	240.1189015	107.9251781	27.49681153	0.045128024	11.99757356	1.166497401	5.465388671	0.267961534	15.54240225	5.567166158	46.30348358	42.28991372	0.228316327	11.4066027	0.066866497	25.42965796	19.14731458	12.3	38
10	433	Hanover	Virginia	322.3741339	201.1197864	158.147806	0.069424942	2.234872979	0.591496536	27.16766744	17.57205543	14.32886836	10.87459584	204.540137	104.8809479	18.64186527	0.039224519	11.6481995	1.235605593	6.89403482	0.368032615	9.053634573	4.757445789	37.08184016	46.66347616	0.266056307	16.25468368	0.070416254	16.67499967	18.59680992	9.6	26.5
2	55	Haralson	Georgia	368.1818182	298.0862618	167.7818182	0.077818182	3.494545455	0.944545455	28.93272727	18.65090909	21.30545455	6.865454545	145.9145302	69.66406935	11.52084237	0.030138088	7.742767716	1.115014954	7.562090545	0.419722556	3.712007028	2.773949746	32.86806096	45.02164712	0.416017316	22.11029192	0.112445887	9.726624778	16.47648937	11.8	28.6
1	306	Hardeman	Texas	336.9542484	208.3280289	154.0457516	0.062640523	2.50751634	0.625905229	31.90261438	17.11405229	14.56013072	11.58594771	206.72137	92.65556342	22.76794991	0.035321192	10.30240676	1.483370336	6.551340768	0.359983293	9.875648099	4.089455975	41.6967459	42.49104665	0.29851385	15.81220744	0.074512527	16.54615478	16.72356973	12	31.7
1	13	Hardin	Illinois	315.3076923	188.4919929	136.7692308	0.055076923	2.246153846	0.495076923	37.95384615	15.18461538	8.2	22.19230769	204.8992811	87.49369115	25.59018051	0.038990414	9.70475415	1.219737522	4.740259171	0.26331961	16.02367765	3.794922816	47.65627403	41.48420762	0.267399267	10.85951835	0.058937729	28.77401374	15.67467328	12.1	32.7
2	70	Hardin	Iowa	355.5714286	240.2136415	176.0714286	0.072185714	2.262857143	0.711228571	28.92142857	19.56428571	16.10714286	11.58	193.2201364	93.83910196	18.33051962	0.036607958	10.43528738	1.12337039	6.897476881	0.301223987	9.362692723	4.266196466	35.74439436	47.00394212	0.269387755	17.25166352	0.084670068	16.04789867	17.92131699	10.3	32.8
19	301	Hardin	Kentucky	361.3189369	226.8856436	176.8737542	0.076093023	2.219933555	0.698860465	27.88239203	19.64950166	18.34651163	9.668438538	204.7430767	101.6284778	18.32920597	0.038986292	11.28908328	1.162448828	7.937742784	0.395963761	7.895454276	4.334288128	34.23983003	46.44985502	0.264277804	19.31031494	0.083197674	13.32827693	17.36612715	11.6	31.5
4	42	Hardin	Ohio	304.2142857	170.4723968	166.4761905	0.047119048	1.711904762	0.557809524	23.13809524	18.48809524	11.86666667	9.492857143	250.2835064	136.0932508	22.77353965	0.031829974	15.10831236	1.160240823	6.677619148	0.357705443	12.93510613	5.858924039	34.34013561	52.1733459	0.203798186	13.48651849	0.066405896	16.68953933	20.65329953	9.8	34.2
2	18	Hardin	Tennessee	439.9444444	250.401137	217.7222222	0.097388889	2.188888889	0.742166667	28.92222222	24.19444444	26.26666667	9.777777778	177.4394101	82.04828546	14.36003272	0.034786099	9.078038626	0.960121669	9.521357141	0.344712597	4.758697615	3.343195451	33.49636406	43.07610446	0.260582011	23.42753148	0.088353175	13.39472322	15.74354925	14.7	34
3	6	Hardin	Texas	211	132.8404938	89	0.052666667	1.166666667	0.233	21.75	9.883333333	9.083333333	9.883333333	182.7283077	104.1299871	15.62620616	0.039577327	11.50640164	1.400425408	5.207607601	0.172616032	9.403061364	5.455379214	40.48609768	48.71813329	0.138888889	10.79576903	0.027738095	23.55855923	21.11594002	9.8	34.4
1	43	Harding	New Mexico	338.1395349	202.7904366	174.6744186	0.063674419	1.993023256	0.644093023	26.75813953	19.4	14.37674419	8.872093023	225.1920538	112.3932176	21.53280722	0.038927606	12.46837474	1.10886426	7.028410286	0.32975755	9.190950894	5.174780116	37.86241904	46.36785529	0.237264673	15.76972567	0.076677741	14.01827012	17.80291672	10.7	22.7
3	386	Hardy	West Virginia	349.0725389	226.1795833	150.2487047	0.068841969	2.387305699	0.547173575	35.38471503	16.69222798	14.29585492	17.24740933	198.9376231	87.80544086	21.95669683	0.036220822	9.750684323	1.146897537	6.181295594	0.257485901	12.06727978	4.01190369	44.57866691	39.46221287	0.284203059	15.95912022	0.065139711	22.84065312	16.27365433	14.4	35.7
37	765	Harford	Maryland	321.9594771	203.3250628	146.1843137	0.05796732	2.670588235	0.571154248	30.76980392	16.24117647	13.87581699	12.09359477	204.4090199	95.25908207	21.33459219	0.034698227	10.57895822	1.466933581	6.712393786	0.297374069	10.1225929	4.236114246	40.67135884	42.99264818	0.317927171	16.33599297	0.067994553	16.80317421	16.53485607	9.7	28.3
13	309	Harnett	North Carolina	280.5145631	161.6815531	135.3042071	0.051653722	1.685113269	0.559734628	26.35825243	15.02750809	10.56860841	11.40517799	230.6795463	110.3141609	24.8731294	0.035413244	12.23216506	1.416764308	6.220404372	0.356117966	12.98093816	5.149433504	42.90032569	44.341286	0.200608722	12.75838831	0.066635075	21.87971495	18.33025849	11.5	33
2	274	Harney	Oregon	333.0656934	221.316119	160.8430657	0.067729927	2.49270073	0.605277372	26.16313869	17.86824818	16.86715328	8.99270073	182.9943229	91.2810998	15.75602131	0.034436766	10.13802092	1.278119657	7.445319336	0.333310271	5.8895138	3.780336585	34.11448301	46.86027243	0.296750087	19.02524456	0.07205683	12.20707816	17.14237339	11.6	30.4
3	33	Harris	Georgia	309.030303	215.7180385	129.0606061	0.054939394	2.666666667	0.609212121	29.15757576	14.33636364	15.91818182	8.736363636	195.5669936	89.27241215	19.95552742	0.032518663	9.923169168	1.166916941	7.260882419	0.284195538	8.546384047	4.115506059	38.46332831	42.52471459	0.317460317	19.0119571	0.072525253	12.8337147	16.09152416	14.2	29.7
494	11474	Harris	Texas	339.5052292	213.8098296	160.4650514	0.067368921	2.388426007	0.617120533	29.74695834	17.8276364	15.43860903	10.90705944	204.806519	98.1343522	20.18221814	0.036468412	10.89628657	1.283883866	7.091238856	0.343961145	9.163192113	4.291015795	38.36111328	44.3834132	0.284336429	17.25547352	0.07346673	15.41570443	17.04888708	8.1	27.4
2	20	Harrison	Indiana	258.55	122.0362804	122.6	0.03915	1.73	0.5255	24.12	13.605	9.94	6.99	273.7302492	125.4672249	30.90850128	0.035562803	13.91750839	2.10258823	7.513909182	0.62235937	12.73093334	5.363269073	42.85255432	44.16760923	0.205952381	12.97983645	0.062559524	15.37598573	17.70561168	11.3	34.7
2	15	Harrison	Iowa	226.8	91.45217354	81.2	0.040733333	1.126666667	0.380866667	31.61333333	9.013333333	5.193333333	13.3	307.5896809	123.8729931	41.1370146	0.048232855	13.74351999	1.5621485	5.469985286	0.370834447	20.00012236	6.281503187	55.37261795	36.03207545	0.134126984	8.595306604	0.04534127	26.22201788	16.24113285	10.7	32
32	840	Harrison	Mississippi	343.9559524	224.9782663	162.647619	0.069395238	2.558214286	0.65170119	29.2772619	18.06964286	16.58654762	9.742619048	189.7561939	90.86886399	18.02291588	0.034567482	10.09085618	1.28755754	7.22059663	0.399678197	7.246925435	3.800162618	36.98650412	44.50354089	0.30454932	18.509955	0.077583475	13.55481167	16.51805044	13.3	33
2	191	Harrison	Missouri	355.6073298	225.9732052	159.0209424	0.075528796	2.414136126	0.679979058	31.03089005	17.66544503	17.75549738	12.92356021	206.3274491	94.39860465	21.15976724	0.038008881	10.4810933	1.124217068	7.236737514	0.336749387	11.55709806	3.954219022	38.5274519	43.25835035	0.287397158	18.21419775	0.080949888	18.57830711	16.46223245	12.1	33.3
2	9	Harrison	Ohio	241.5555556	94.40689933	128.5555556	0.028111111	1.522222222	0.236444444	26.45555556	14.26666667	3.533333333	13.78888889	358.3991513	189.6741172	38.98196473	0.042653582	21.02980354	1.776104171	5.463450761	0.30111289	20.78671403	8.037486247	41.90843408	51.92612985	0.181216931	6.165436067	0.028148148	22.10568342	19.0302372	13	29.4
2	102	Harrison	Texas	373.8627451	243.1843439	175.1176471	0.069411765	2.745098039	0.620705882	32.79215686	19.45392157	16.99117647	9.647058824	196.1353944	93.98648454	18.25933552	0.033225421	10.44510433	1.159288503	7.286013096	0.314729542	6.561628983	4.078005734	39.54898196	43.91184137	0.326797386	16.53917667	0.073893557	14.00933847	17.27920595	11.6	33
10	784	Harrison	West Virginia	346.7181122	202.594919	162.7920918	0.062744898	2.309056122	0.552943878	31.95471939	18.08558673	14.52844388	13.60280612	223.7305542	107.7705104	22.74823657	0.036325185	11.96784863	1.308562112	6.948848858	0.307683151	11.76727624	4.933301566	38.96277064	44.82944333	0.274887634	16.20778603	0.065826652	17.93224857	17.80599918	13.4	33.2
2	18	Hart	Kentucky	399.1111111	260.4579975	186.9444444	0.077333333	3.988888889	0.883666667	37.22222222	20.77222222	17.1	14.43888889	202.1507829	93.86695078	21.52497572	0.038449006	10.43314989	1.509191642	6.35418376	0.324363046	10.60732281	4.694928587	37.03406271	46.23353887	0.474867725	16.73239842	0.105198413	14.37910583	20.08162982	13.5	35.2
64	2529	Hartford	Connecticut	322.8967972	197.8682808	151.6745749	0.05720087	2.431672598	0.580655595	29.67635429	16.8526295	13.70897588	10.29086595	213.4117819	103.0844864	21.56434387	0.032687017	11.43557677	1.428579813	6.788477598	0.382344005	9.269759054	4.354264994	39.99147497	44.36786736	0.289484833	15.64065767	0.069125666	15.48733548	16.74603109	9.3	26.5
6	91	Harvey	Kansas	353.8791209	213.2870719	150.956044	0.062307692	2.79010989	0.609637363	37.83406593	16.77472527	14.56923077	19.53406593	213.177921	102.9333553	21.49843467	0.042569106	11.45485857	1.297524273	7.17727	0.461957302	11.9540029	5.01311099	40.59985617	41.38437492	0.332155939	18.0157689	0.072575877	21.1776311	16.80806772	10.3	32.4
32	1097	Hawaii	Hawaii	339.6016408	223.341309	159.7101185	0.062518687	2.580218778	0.629215132	30.23172288	17.74339107	15.31750228	10.35378304	199.1813734	96.17791835	19.53808336	0.03237751	10.68094053	1.353553187	6.820302902	0.337945246	8.226815189	3.984627819	38.71333545	44.16070243	0.307168902	17.12596211	0.074906563	15.0955315	16.43609987	7.8	23.5
3	50	Hawkins	Tennessee	260.06	150.9582655	110.54	0.05222	1.544	0.34196	28.868	12.274	9.214	14.472	257.847828	109.0523912	31.8644143	0.04918526	12.08913132	0.885911998	5.98059461	0.26686703	17.77204877	6.249745012	48.17256308	38.35203789	0.183809524	13.47539903	0.040709524	25.88841209	18.59545716	13.5	34.5
32	492	Hays	Texas	315.75	207.1586659	149.0365854	0.057936992	2.538821138	0.572237805	28.10731707	16.55995935	13.87723577	9.446341463	197.7262871	91.07193719	20.59518844	0.031808711	10.11679275	1.323431673	6.606439052	0.317383142	8.953209845	3.879455415	41.27769199	42.20488098	0.302240612	16.51742703	0.068123548	16.33538774	15.98775918	7.6	23.6
11	200	Haywood	North Carolina	304.205	200.9530039	149.25	0.054595	2.9	0.56245	28.4945	16.581	11.5845	9.7585	188.5022868	91.33978339	19.49600881	0.031502243	10.13364783	1.772888789	5.862103429	0.425881892	8.049523029	3.540480277	42.99179475	43.12110267	0.345238095	13.88710259	0.066958333	17.39444631	15.43924928	12.2	26.4
1	17	Heard	Georgia	306.4705882	164.4627743	145.8235294	0.068	1.552941176	0.618	26.94117647	16.18823529	13.36470588	10.22941176	226.7362768	105.3739098	22.91447335	0.046834145	11.69669522	1.020739916	7.762968083	0.403181275	9.603200006	5.290568878	39.6312644	43.94115467	0.18487395	16.42758093	0.073571429	14.50500693	19.42655869	11.9	30.8
1	7	Hempstead	Arkansas	420.2857143	186.8903062	210.4285714	0.063857143	1.885714286	0.571285714	37.1	23.38571429	14.38571429	13.17142857	227.6369931	113.2633357	20.81338951	0.035554544	12.59042474	1.12000982	7.233845549	0.31006347	7.822428648	5.177080743	34.47770166	52.50008437	0.224489796	13.02221396	0.068010204	12.7496226	22.08437709	14.2	41.2
4	115	Henderson	Kentucky	365.0782609	237.5967885	183.7217391	0.081608696	2.622608696	0.658765217	25.26695652	20.41478261	20.00173913	5.613043478	174.3322727	94.88493899	11.90503495	0.038323734	10.54374884	1.112247032	8.129823392	0.302484516	3.265064186	3.915948418	30.04759961	48.29900106	0.312215321	21.65339933	0.078424431	8.352861959	16.74135504	11.1	31.9
14	636	Henderson	North Carolina	323.6116352	218.5199425	160.2185535	0.062103774	2.564779874	0.58677044	27.47106918	17.7990566	14.17484277	10.64072327	187.9053631	94.26774636	17.67767395	0.032475362	10.47162471	1.351202116	6.451589241	0.289086484	8.176071476	4.138898694	36.44883905	46.72143433	0.305330937	16.82972663	0.069853624	14.77110941	18.02308937	10.8	24.3
3	9	Henderson	Tennessee	218.3333333	161.6434468	91	0.063222222	1.1	0.271444444	14.74444444	10.13333333	16	9.688888889	168.9345507	69.7516173	19.39946845	0.037300188	7.78066341	0.926309185	5.814506396	0.165906492	16.16940909	3.430396897	43.89289193	37.79528879	0.130952381	18.31181928	0.032314815	33.00554419	11.97115349	15.8	36.7
4	38	Henderson	Texas	320	180.7750638	162.4736842	0.061763158	2.155263158	0.549736842	27.75789474	18.05	12.53947368	12.42368421	247.7274019	116.4667889	28.08324853	0.02963868	12.95056561	1.381193938	6.195142666	0.272311162	17.19394271	4.546832231	42.06493875	44.41814712	0.256578947	13.51691413	0.065444862	22.04635121	16.04890379	10.5	31.2
29	585	Hendricks	Indiana	329.3692308	200.7715004	153.6666667	0.05934188	2.255384615	0.584046154	30.77162393	17.07230769	13.6625641	12.31282051	211.1715148	100.7487893	21.57840938	0.035869143	11.19100212	1.230544038	6.730742305	0.317563668	10.5714851	4.523376959	40.59731209	43.65479134	0.268498168	15.74789657	0.069529304	17.7499938	17.12462458	8.8	29.7
265	8004	Hennepin	Minnesota	331.1096952	216.371139	156.4566467	0.061552974	2.632521239	0.606521864	29.17651174	17.38269615	15.02946027	10.22470015	198.1885106	96.66791156	19.15749946	0.033139195	10.73287201	1.377623253	6.890867446	0.33268442	8.362489653	4.144935273	38.11150752	44.72847726	0.313395386	17.16001521	0.072204984	14.82917423	16.86281011	6.8	22.7
10	212	Henrico	Virginia	350.5660377	243.4254912	162.0990566	0.064787736	2.833962264	0.752462264	29.18066038	18.01132075	18.41226415	10.46745283	185.9869118	86.23540926	17.96817102	0.031166646	9.565583855	1.293847178	7.59530327	0.355281366	8.576414662	3.72617752	35.93827697	43.43072257	0.33737646	20.63100045	0.089578841	14.17410795	16.26972693	9.7	28.2
25	506	Henry	Georgia	322.7964427	191.9409898	147.3241107	0.05477668	2.235573123	0.5508083	31.94881423	16.36679842	12.43695652	14.49940711	220.5028691	100.2082122	24.68221933	0.031640536	11.12552819	1.286154481	6.102369446	0.335772316	13.30537421	4.536092009	42.955059	42.57173066	0.266139657	14.47321035	0.065572417	20.71616052	16.41001179	11.1	29.7
5	46	Henry	Illinois	317.1086957	190.909388	146.2826087	0.052891304	3.07826087	0.491	32.09347826	16.24782609	11.70869565	15.35434783	211.4241205	98.21776144	23.51231528	0.033962437	10.90788517	1.614081778	5.991209993	0.300328313	13.94065433	5.274759362	41.6842674	44.38800234	0.366459627	13.92773026	0.058452381	21.07828999	20.35145395	10.5	30.7
5	88	Henry	Indiana	365	219.9278023	174	0.083488636	2.123863636	0.548477273	32.47272727	19.325	15.78522727	13.26931818	208.1900954	100.8858528	20.53750333	0.045043004	11.19861081	1.125332913	7.041486886	0.263775312	10.28841887	4.933497647	37.39231037	45.95643862	0.252840909	16.65125101	0.065294913	16.88165522	19.76669997	11.7	32
3	268	Henry	Iowa	354.3843284	239.4928882	169.4925373	0.067914179	2.92238806	0.691865672	29.20970149	18.83171642	17.45895522	8.126865672	181.5592915	90.87971423	15.74184729	0.033089725	10.09395724	1.312162584	7.392137084	0.316186351	5.312057252	3.818143157	36.50019589	44.8780637	0.34790334	18.62174041	0.082364961	11.42658006	16.56028908	11	33.2
3	254	Henry	Missouri	383.0314961	223.8969884	189.6929134	0.087204724	1.899212598	0.704059055	28.78070866	21.07874016	19.95511811	11.20629921	210.4772924	105.8338818	17.9117626	0.044341943	11.76211183	0.948511074	8.788713186	0.341736023	8.510786066	4.741589467	32.64955053	47.28837702	0.226096738	20.06207245	0.083816554	13.910762	18.84016833	11.1	31.8
9	159	Henry	Ohio	302.9622642	165.9989963	142.327044	0.058358491	2.099371069	0.489490566	29.13773585	15.8081761	11.66855346	14.09496855	243.6679202	113.0595248	27.33835961	0.037993483	12.5504991	1.410918534	6.457443531	0.3067783	16.51765151	5.277547856	43.22136808	42.5223504	0.249925127	14.25628151	0.058272686	22.71512395	17.52820093	10.9	30.2
3	27	Henry	Tennessee	281	146.750392	115.9259259	0.044296296	2.392592593	0.46	33.74814815	12.88518519	8.544444444	17.84444444	254.5549188	108.4322803	32.6456263	0.036614141	12.06967899	1.475233408	4.975767234	0.289685604	19.50343915	5.055461948	49.17975404	39.11969149	0.284832451	11.70055447	0.054761905	26.27805858	14.88831082	15.2	36
3	34	Henry	Virginia	358.7352941	193.2439115	169.7058824	0.086676471	1.9	0.565205882	33.97647059	18.85	14.38529412	14.08823529	212.8313445	94.85499475	23.69773406	0.041308407	10.54570099	1.103278677	6.524620031	0.271253961	11.45404814	4.768539733	43.46582229	42.96341386	0.226190476	13.57076384	0.067286415	19.42351984	19.47092956	14.9	31.7
6	84	Herkimer	New York	311.6666667	182.3051391	164.3214286	0.067809524	1.914285714	0.495083333	22.69285714	18.25952381	14.44761905	8.683333333	223.0366554	115.2155048	20.44706679	0.038106227	12.79276416	1.753456265	7.724596852	0.444630002	10.47969484	5.146049713	35.44166535	47.50531521	0.227891156	17.05301943	0.058938492	15.28889531	18.34189795	10	29.8
39	641	Hernando	Florida	319.5335413	201.5116243	154.9438378	0.061432137	2.321528861	0.653553822	26.57535101	17.21076443	15.02605304	9.339937598	209.2323856	105.841869	19.20939096	0.034840452	11.75787834	1.310665007	7.262729292	0.416836963	8.366604326	4.225718622	36.23367644	45.7960869	0.276372483	17.97023667	0.077804026	13.68218715	16.30005893	13.5	31.7
1	7	Hickman	Tennessee	395.8571429	200.7772926	181	0.058714286	1.685714286	0.348857143	45.95714286	20.11428571	8.542857143	31.9	226.2147668	107.2367388	25.8209803	0.033254314	11.91418431	0.980056481	4.561845228	0.204891732	17.55942045	5.597535202	45.00581937	44.8328402	0.200680272	10.16134043	0.041530612	31.01026742	20.53568729	13.1	32
1	25	Hickory	Missouri	276.36	118.8025574	123.4	0.05104	1.088	0.40096	27.9	13.712	10.908	14.784	336.7189347	157.9672959	39.37030884	0.04815691	17.5340247	1.27308061	6.50643	0.328179423	20.92666347	6.973158834	43.9371197	44.73273749	0.12952381	11.33014281	0.047733333	22.991589	17.65669038	13.4	31.1
22	223	Hidalgo	Texas	319.7309417	181.5231192	145.7533632	0.067165919	2.269955157	0.566623318	30.02735426	16.18834081	14.05067265	11.91121076	221.1214443	100.7120738	23.50907815	0.039762278	11.1791559	1.308584225	7.272400637	0.333293702	10.86931259	4.219586152	40.89348599	42.94524665	0.270232757	16.16126736	0.067455157	16.39645049	16.46276517	9.3	36.7
4	111	Highland	Ohio	315.3693694	177.8721183	155.0540541	0.065405405	2.281081081	0.50245045	28.94504505	17.22972973	11.8990991	10.86216216	226.2773513	109.7072542	23.52723572	0.038777095	12.19107779	1.546498504	6.55930694	0.336746878	10.39534194	4.84813544	41.4894507	44.21634393	0.271557272	14.29420536	0.05981553	16.25887843	17.49544787	11.2	33.7
1	6	Highland	Virginia	372.3333333	181.2285598	193	0.049166667	1.866666667	0.577	29.15	21.45	16.33333333	9.516666667	233.3257069	113.3259533	21.27180391	0.032974797	12.59172266	1.077048518	9.296672309	0.334559349	9.343227688	4.25136259	32.64487486	51.33334222	0.222222222	16.02178292	0.068690476	12.9030769	16.33425947	12.8	27.3
5	102	Highlands	Florida	359.127451	228.0143898	179.0588235	0.075166667	2.58627451	0.642333333	26.78039216	19.89215686	18.38823529	6.666666667	191.4631892	99.91954668	14.95543118	0.037927807	11.09230515	1.124882973	8.040660949	0.341910239	5.160959845	4.33996092	32.10954055	48.51083501	0.307889823	19.37962444	0.076468254	10.35654361	18.56816738	14.5	32.6
4	1612	Hill	Texas	352.1457816	224.0486703	165.307072	0.073510546	2.266873449	0.705547146	30.28796526	18.36643921	16.37686104	11.57065757	194.7721622	91.77095796	18.69756908	0.038343969	10.18534554	1.150424793	7.292523207	0.379723055	7.873869704	3.997534052	38.17947712	43.7262974	0.269865887	18.03219074	0.083993708	15.61897547	16.74127468	9.9	30.5
204	6497	Hillsborough	Florida	332.7394182	208.2714726	156.8576266	0.065720948	2.393304602	0.600006772	29.1453594	17.42628906	15.19245806	10.72518085	205.3503332	99.72130263	19.92190416	0.035687354	11.07382009	1.314189644	7.09129399	0.335104195	8.85770836	4.216509122	38.23017534	44.54746179	0.284917215	17.22236288	0.071429378	15.39744174	16.72359571	10.5	27.7
74	1336	Hillsborough	New Hampshire	332.4124251	208.2405484	154.5845808	0.060758982	2.600374251	0.554916916	30.64453593	17.17312874	14.41047904	10.80785928	208.3254551	102.3117289	20.20725384	0.035268173	11.36552626	1.356417963	6.950203389	0.315718957	8.935070953	4.520547587	38.37641525	44.98123206	0.309568363	16.64235269	0.066061538	14.58600012	17.49105188	9.2	27.3
3	60	Hillsdale	Michigan	358.3333333	204.8466163	171.4166667	0.05415	2.546666667	0.752633333	33.73666667	19.04166667	14.11333333	12.34666667	196.9150535	80.81282314	24.17439504	0.023797521	8.964523578	1.638817274	6.156377418	0.622749074	10.87003421	3.59389422	45.3296783	40.85266483	0.303174603	13.81765686	0.089599206	20.00640642	15.90996768	10.6	32.2
16	491	Hinds	Mississippi	322.9287169	200.4143631	144.4093686	0.057393075	2.648676171	0.57014664	32.61303462	16.04399185	12.78818737	10.70692464	215.5595074	101.3535411	22.61424365	0.033715389	11.20325263	1.703124884	6.889173494	0.555496683	8.676176903	4.233228589	42.13383506	42.32246096	0.315318592	15.54370398	0.0678746	14.79498863	16.10729825	12.6	34.5
3	22	Hocking	Ohio	319.8181818	139.3112543	144.8181818	0.049136364	1.581818182	0.369227273	33.37727273	16.06363636	10.15909091	19.58181818	259.9847533	120.950985	28.70146196	0.031714976	13.27401119	1.360469337	7.271294665	0.273320483	18.80051065	6.021852048	41.37339938	43.24435023	0.188311688	15.3822504	0.043955628	24.36212876	19.60222931	13.2	34
2	8	Hockley	Texas	302	249.0004374	161	0.06525	2.4125	0.394875	26.3875	17.9	11.1375	14.225	167.7148928	97.71708723	12.54108528	0.053617726	10.87409141	0.903763121	5.698916284	0.200260608	7.541645989	3.844532018	46.95055258	41.48537865	0.287202381	11.56406877	0.047008929	32.26963464	15.8326489	8.9	29.5
8	580	Hoke	North Carolina	315.212069	198.4618917	144.1241379	0.054403448	2.776724138	0.530484483	32.39	16.01362069	11.45568966	14.60206897	220.7374927	104.8992093	24.49525365	0.032461945	11.65724538	1.761191741	5.597195303	0.36765764	12.67988906	4.448214239	44.0558374	42.79643105	0.330562397	13.14773155	0.063152915	20.94716091	15.90597978	11.5	34.8
3	152	Holmes	Ohio	286.9736842	201.8267766	131.6907895	0.049348684	2.516447368	0.520190789	28.71973684	14.62960526	10.96776316	10.77039474	208.2167315	99.99121026	22.30579247	0.029906267	11.10945712	1.465000169	5.733957138	0.278479808	10.20051665	4.453785805	42.85727413	43.25507381	0.299577068	13.88765206	0.061927475	18.35454131	17.07085195	9.7	28.2
1	136	Holt	Missouri	275.3676471	157.7660848	129.0147059	0.046977941	1.652205882	0.421919118	28.40735294	14.33308824	8.8875	13.05955882	240.130081	121.2837077	25.6454799	0.033156201	13.43760078	1.156103798	5.253089773	0.596650471	12.72313384	4.841783664	45.71807688	43.2267629	0.196691176	11.05516022	0.050228466	22.39051244	16.00760377	11.3	31.2
3	96	Holt	Nebraska	310.8541667	139.9888957	140.625	0.06009375	1.75625	0.405927083	35.42604167	15.62395833	8.113541667	18.02395833	276.4455706	116.9218034	35.71352639	0.041440307	12.98932042	1.355075244	5.302066428	0.295713209	20.38204734	5.359445791	49.44372938	41.11301819	0.209077381	9.443252434	0.048324653	26.49697332	16.52426879	8.3	31.9
137	3039	Honolulu	Hawaii	322.0190852	201.8150951	148.6209279	0.059886476	2.369200395	0.557879237	29.9727871	16.50993748	13.860974	11.50250082	210.040262	97.7179337	22.06826715	0.034549628	10.85020281	1.364096161	6.686724088	0.345943682	10.02054893	4.279496315	41.04195995	42.97224928	0.282047666	15.98579077	0.066414195	17.17252661	16.43454689	8.1	21.9
5	75	Hood River	Oregon	355.2266667	229.307134	169.2533333	0.0584	2.944	0.533546667	33.88933333	18.80666667	14.02133333	11.364	180.8615219	89.84656902	17.50076037	0.026907565	9.98530612	1.366295646	6.012551493	0.261050907	7.196263356	3.654184595	39.14192134	46.520487	0.35047619	14.33759167	0.06351746	15.21967872	17.20515985	8.3	24.5
9	143	Hood	Texas	353.1118881	235.3006972	176.6363636	0.071972028	2.427972028	0.622671329	27.43216783	19.61748252	16.52237762	10.88951049	196.1979836	101.0263461	16.85799116	0.034816061	11.21137715	1.229968088	7.23934584	0.346355981	8.055013237	4.525462115	33.90797137	47.86399703	0.289044289	18.2280316	0.074127539	15.08970772	19.53063467	10.7	25.8
1	57	Hoonah-Angoon	Alaska	373.2280702	234.9284622	182.3684211	0.098859649	1.670175439	0.615438596	25.31754386	20.27192982	22.1122807	10.50350877	201.6255787	90.90255914	19.34883741	0.045083448	10.1036327	1.169344643	8.669745509	0.499060756	9.45090497	3.876297657	34.59900891	44.84346465	0.198830409	20.55752643	0.0732665	17.08633826	17.33509887
3	135	Hopkins	Kentucky	339.8592593	223.4405148	168.4962963	0.071725926	2.478518519	0.527540741	30.12962963	18.72148148	13.3437037	12.97925926	206.9834805	100.8382217	21.84520826	0.035731788	11.21031488	1.451248396	5.564419545	0.36407594	11.21499227	3.999535012	37.33575803	48.26391712	0.295061728	14.40032485	0.062802469	16.43044407	17.43215017	12.6	34.7
45	1464	Horry	South Carolina	338.1557377	203.0048375	164.0389344	0.069668033	2.250478142	0.558518443	29.77780055	18.22465847	14.29453552	12.55095628	216.3270984	104.9230232	21.67035892	0.039842884	11.65385839	1.23492951	6.847257613	0.305232646	10.9490426	4.673321969	38.35875973	45.87740597	0.267914065	15.76383429	0.066490291	17.75763637	18.07365446	10.8	28.7
1	30	Hot Springs	Wyoming	263.6666667	232.8282277	90.9	0.018233333	5.443333333	0.544266667	36.36	10.10666667	8.723333333	8.623333333	158.6258901	62.80995918	21.00832452	0.011814484	6.965764701	2.281951949	4.209384259	0.273893861	8.359118786	1.798764351	55.68239619	32.55001541	0.648015873	11.7675884	0.064793651	17.96287806	7.872360175	10.3	25.2
9	141	Houghton	Michigan	329.787234	206.727329	157.5957447	0.064361702	2.373758865	0.527085106	27.91489362	17.51560284	15.45460993	9.960283688	200.4627414	101.3083564	18.15900783	0.032779056	11.27984747	1.237868784	7.079715195	0.376690466	7.923874981	3.893453216	37.46500177	45.13371615	0.282590341	17.40128208	0.062748227	15.66140235	15.95984723	10.1	31
17	333	Houston	Alabama	323.3993994	199.9109268	150.0570571	0.062675676	2.003303303	0.503918919	30.28228228	16.67417417	13.50630631	12.45195195	217.2223826	101.5042198	23.27501496	0.034690358	11.2693703	1.251608844	6.414821537	0.295751594	10.53113963	4.366950454	42.11158076	42.9382169	0.238488488	14.95020234	0.059990347	18.0480836	16.41071191	14	33.6
20	367	Houston	Georgia	329.5395095	208.0355159	160.4741144	0.073441417	2.060217984	0.606103542	25.42506812	17.82997275	16.96839237	9.541689373	189.9216099	95.58583268	15.95642638	0.039629761	10.61772825	1.049479686	7.926350078	0.31718603	7.024101213	4.423178758	32.66330183	46.8852654	0.245264046	20.45143277	0.072155184	13.50554303	18.8434321	11.3	32.3
4	377	Houston	Minnesota	297.4748011	198.5423753	146.3050398	0.058729443	2.356498674	0.535480106	26.09628647	16.25437666	12.43050398	10.13342175	195.5905691	96.87916827	19.34460622	0.032694541	10.76111689	1.354446215	6.037769408	0.294092916	9.508508329	4.050946369	37.71696821	47.13982035	0.280535556	15.14321144	0.063747632	15.62395084	17.26370526	7.8	25.5
15	269	Howard	Indiana	302.3048327	176.1045883	127.9330855	0.049966543	2.317472119	0.50494052	33.27806691	14.20855019	11.32453532	11.84832714	227.7718457	96.72780873	27.34130471	0.034769934	10.73269704	1.645320706	6.477824072	0.385486879	11.47232423	4.254427336	46.27370254	39.85196553	0.275889538	13.87433193	0.060111967	17.30449564	15.08804028	14.1	35.5
36	1079	Howard	Maryland	342.2465246	214.0300472	160.6459685	0.071525487	2.438276182	0.640499537	29.25189991	17.8476367	16.62196478	10.28535681	197.228612	92.3164338	19.14491874	0.036597378	10.24877485	1.318109807	7.640979947	0.377338099	7.867455637	3.925960358	37.99117895	43.4249253	0.290270974	18.58389575	0.076249945	14.36020446	16.34303826	8	22.6
1	8	Howard	Nebraska	233.5	194.958653	113	0.04675	2.2125	0.51575	20.025	12.575	10.9625	6.3625	188.2287472	100.0625757	16.58743045	0.039368628	11.1420749	1.230113707	6.467563638	0.249932688	9.543092597	6.159519769	34.42133427	46.96761933	0.263392857	18.6110464	0.06139881	12.39888734	24.76958254	10.4	30.9
2	12	Howard	Texas	287.8333333	185.8233847	148.6666667	0.11025	1.083333333	0.500583333	16.15833333	16.53333333	17.675	4.275	163.1399281	87.44462851	9.811200668	0.068968067	9.733417689	0.810973313	8.922190548	0.293953492	2.68946051	3.491262426	28.89701559	49.58100791	0.128968254	21.5219765	0.059593254	9.720963737	16.72158304	10.2	30.5
4	58	Howell	Missouri	312.0517241	203.0343287	122.3103448	0.045896552	3.374137931	0.463310345	36.12586207	13.59310345	11.51206897	15.90689655	239.4619197	101.6140625	29.48516204	0.031277562	11.29569721	1.785386949	5.527779	0.253192148	15.4507326	4.514303175	48.33211695	38.15869088	0.401683087	13.50919218	0.055155993	22.52152594	14.95348922	11.7	32.4
2	22	Hubbard	Minnesota	339.5	215.7226588	165	0.046136364	3.463636364	0.623590909	32.64545455	18.32272727	11.97727273	7.695454545	201.8176204	103.8564478	19.93683892	0.022624375	11.53959189	1.662490659	5.440737647	0.288960649	6.031332827	3.178497026	39.58095444	47.20159161	0.412337662	13.21745395	0.074237013	11.13426404	13.57786783	9.4	27.6
32	510	Hudson	New Jersey	328.6313725	221.0838535	151.3980392	0.060886275	2.794313725	0.607988235	29.28176471	16.82058824	15.35647059	10.03313725	194.0870132	93.10195288	18.82674696	0.03120113	10.34380053	1.522543511	6.962196545	0.379906237	7.943115889	3.829335311	37.65637045	44.22459034	0.332656396	18.11903921	0.072379552	13.80459697	16.18074941	7.4	23.9
1	9	Hughes	Oklahoma	385.2222222	159.4595009	159.4444444	0.040888889	1.811111111	0.398555556	48.52222222	17.74444444	10.15555556	31.35555556	289.1295438	130.1363576	36.75048375	0.027626907	14.5037071	1.343714634	5.038275013	0.204591713	26.17593684	4.672385609	46.98496669	43.38177483	0.215608466	9.633258482	0.04744709	28.44796838	14.09548058	14.6	35.9
26	1209	Humboldt	California	314.2216708	212.8861736	146.1331679	0.058757651	2.705045492	0.556854425	29.31182796	16.23482217	13.5490488	11.04574028	198.6530501	93.47898739	20.9168579	0.031765213	10.37491741	1.603917944	6.306036839	0.357131013	9.719944827	3.911080075	41.20222848	42.67388521	0.322029225	16.12388631	0.066292193	17.19066391	15.80805487	9	24.5
3	45	Humboldt	Nevada	320.7333333	234.1932171	157.0222222	0.0772	2.06	0.574755556	22.61333333	17.45111111	18.00444444	5.413333333	176.2929921	91.67419212	13.65219227	0.031130738	10.17623116	1.160912531	7.345275892	0.564869272	3.635694922	3.238261992	33.10695514	47.47719931	0.245238095	19.41584554	0.06842328	10.2054379	15.18890788	6.2	24.7
2	29	Humphreys	Tennessee	317.2068966	181.306147	160.137931	0.054034483	2.231034483	0.564206897	25.14482759	17.79310345	14.63793103	8.086206897	217.7230452	110.7113086	19.34073587	0.034378139	12.30647155	1.447508364	8.101853858	0.325050582	7.845225012	5.092387001	34.18528059	48.87476934	0.265599343	16.93995007	0.067167488	10.83732019	18.71604981	13.9	34.8
5	86	Hunt	Texas	304.127907	173.9210022	155.8372093	0.067465116	2.072093023	0.481372093	26.51627907	17.32093023	11.57325581	12.07093023	226.5616311	118.4112609	21.80665383	0.048065981	13.15373976	1.137481287	6.349548869	0.29918794	11.7502233	5.915890189	36.44172384	49.0315893	0.246677741	14.52668686	0.057306202	16.52565684	20.41842757	9.9	30.3
19	741	Hunterdon	New Jersey	343.3859649	210.0254252	165.9676113	0.068889339	2.149392713	0.652834008	28.70728745	18.43954116	15.7682861	11.11740891	210.4251525	101.936703	20.0296511	0.038152482	11.32014579	1.108973493	7.403098003	0.360491682	9.231324432	4.356903695	36.91337334	45.5875635	0.255880085	17.49906316	0.077718334	15.78830178	17.32531387	6.4	21.3
1	75	Huntingdon	Pennsylvania	317.0266667	166.4438443	149.2533333	0.05824	1.858666667	0.429226667	30.992	16.576	11.67066667	15.244	253.5336561	117.8297013	29.16402139	0.034785992	13.08360414	1.135667181	5.916745825	0.261515597	17.02029117	5.087937213	43.0778522	44.4336106	0.221269841	12.4885372	0.051098413	22.7031159	17.02832735	10.8	29.5
3	54	Huntington	Indiana	365.7592593	198.4092471	190.037037	0.082351852	1.762962963	0.636222222	32.42777778	21.10925926	12.5962963	16.42037037	228.6387819	117.8656559	23.13095952	0.042576922	13.07872405	1.325808168	6.005738518	0.322915297	12.02531303	5.338549463	40.45779936	46.65337888	0.209876543	12.88882176	0.075740741	21.24192481	19.59917108	12.5	32.2
4	19	Huron	Michigan	414.6315789	259.187907	195.5263158	0.078684211	3.410526316	0.798263158	35.44210526	21.71052632	19.74736842	10.04210526	216.9185821	112.6891383	19.10455133	0.042588029	12.51720475	1.420701789	7.447519743	0.338023144	7.107760552	5.348780001	35.54080126	47.27138672	0.406015038	17.18781202	0.095031328	10.31091509	20.28601893	11.8	31.1
7	228	Huron	Ohio	279.2938596	162.4000986	126.6447368	0.043758772	2.098684211	0.440192982	30.2004386	14.06885965	9.105701754	14.48464912	233.0709911	107.6123449	27.07638508	0.033409085	11.9405955	1.462681223	5.548314512	0.323555275	13.85766214	4.78684244	47.20538967	40.78180483	0.249843358	12.0128055	0.052403926	23.58801454	15.7895082	11.2	33.5
1	79	Huron	Ontario	333.1012658	221.8988917	160.4556962	0.057506329	2.824050633	0.516101266	32.9835443	17.82531646	11.44177215	12.22531646	212.8881566	105.7631901	22.13520797	0.031509336	11.74977235	1.366966922	5.542330707	0.263161267	9.380784047	4.726626244	41.15533222	45.49342213	0.336196504	13.35124566	0.061440627	14.57225009	19.00826838
1	140	Hutchinson	South Dakota	360.7785714	161.8590768	152.6642857	0.066585714	2.120714286	0.38295	44.7	16.96357143	9.381428571	26.21428571	256.3636473	106.142988	33.90299029	0.042379627	11.79261287	1.50915508	5.300622794	0.237390369	20.58200325	4.518449639	50.54276163	39.09544478	0.252465986	10.36179359	0.045589286	28.62459264	14.47683129	10.7	31.5
2	6	Hutchinson	Texas	339.8333333	235.7188137	120.6666667	0.040833333	3.733333333	0.934333333	43.61666667	13.4	13.45	13.28333333	154.4138634	55.55594064	20.24232739	0.018367872	6.168766597	1.508686641	5.351751859	0.369702096	6.921008333	2.5330388	50.46318625	33.73737724	0.444444444	15.79943651	0.111230159	15.16075848	13.04289113	11.3	32.9
2	34	Iberia	Louisiana	291.8235294	169.3654109	130.4705882	0.051088235	2.126470588	0.5015	28.4	14.50588235	12.51470588	9.026470588	211.6705799	93.50806237	22.63058946	0.031045794	10.3996435	1.483460673	7.397729132	0.332418199	7.242917335	3.909358904	40.65454313	41.1705391	0.253151261	18.17491777	0.059702381	10.08834218	15.10893335
3	16	Iberville	Louisiana	356.3125	207.0397278	158.0625	0.05275	2.325	0.499125	38.4375	17.56875	12.1875	18.38125	223.0456698	93.22904902	27.9602705	0.027554168	10.37099751	1.373704956	5.458526441	0.259108867	13.9210093	4.53925331	43.63131413	43.59142236	0.276785714	12.77726351	0.059419643	19.56179353	19.0667314
1	31	Ida	Iowa	342.2903226	234.242572	195.4516129	0.085	2.241935484	0.578709677	19.8483871	21.71612903	17.47419355	6.416129032	156.7015228	89.51069327	10.03145091	0.03814783	9.940341905	0.968236702	7.189618151	0.268752908	3.955404912	2.871211282	30.92289784	49.09931371	0.266897081	19.97778845	0.068894009	12.60507756	15.73509338	10.9	30.5
1	88	Imperial	California	363.5113636	211.88097	164.5681818	0.075181818	2.157954545	0.82625	31.30795455	18.28636364	18.65909091	11.21363636	210.7575333	94.86661315	20.96699602	0.038314877	10.54672499	1.212186004	8.594049374	0.537412673	9.91220832	4.198614942	37.49188013	42.81835163	0.256899351	19.68976823	0.098363095	16.44465831	16.31809845	8.1	25
3	193	Independence	Arkansas	324.8290155	175.5547462	159.3005181	0.062761658	2.039896373	0.425818653	29.36321244	17.69378238	13.02227979	14.32020725	246.2179212	117.2948537	26.30407216	0.04034963	13.02585573	1.319657477	7.01581881	0.281857477	14.15101697	5.120137471	40.57688914	44.7669806	0.242844806	14.65613026	0.050692697	19.59787279	17.20198219	11.7	34
28	747	Indian River	Florida	347.832664	194.8256518	162.5220884	0.071349398	1.982998661	0.523008032	31.79317269	18.05729585	15.05796519	14.36746988	235.0787343	111.2089208	24.6579925	0.040652904	12.35388609	1.240983791	7.178489183	0.300022322	13.2486676	5.22802644	39.3607949	44.23813555	0.236071269	16.40106956	0.062262861	18.65315713	18.0770656	11.5	24.2
12	343	Indiana	Pennsylvania	343.8250729	210.712569	166.1457726	0.066938776	2.312536443	0.507099125	32.83644315	18.46209913	12.64227405	15.51049563	207.7270579	98.62058468	21.95733981	0.040419137	10.95651727	1.189518196	6.076801989	0.342296299	11.7155023	4.637662018	41.58864814	44.36100001	0.275301958	14.05035185	0.060368943	20.94392967	18.23557167	9.4	36.1
70	2621	Ingham	Michigan	361.3021747	237.3272292	168.6222816	0.069080885	2.842655475	0.64686074	31.5491797	18.73574971	17.23479588	10.74391454	194.9843747	91.36743967	19.23167454	0.034119308	10.14726373	1.348933465	7.285789668	0.322098475	8.333868338	3.941970085	38.20975376	43.40729652	0.338411366	18.34479635	0.077007231	14.60376711	16.3665844	9	29.6
5	117	Ionia	Michigan	405.8290598	278.0294782	186.4615385	0.079316239	2.921367521	0.757247863	33.51880342	20.71452991	21.54273504	11.84188034	182.0431372	81.82331963	17.28616017	0.03374987	9.079338392	1.195271731	8.127318708	0.300432855	7.776268736	3.466816113	35.42597594	43.27879799	0.347781848	21.29522607	0.090148555	13.79345687	15.80551682	9.7	36.1
2	118	Iosco	Michigan	370.779661	244.6366196	198.8983051	0.09309322	1.968644068	0.716983051	24.06949153	22.09830508	18.71271186	7.463559322	176.6328447	98.5196538	11.9883187	0.044135479	10.94156424	0.853600451	7.718792254	0.33035324	4.612263055	4.580998326	27.30122756	52.83853525	0.234362389	19.8602372	0.085355125	9.133782371	22.28586929	12.5	33.5
7	101	Iowa	Iowa	343.3762376	220.252688	155.4752475	0.061861386	2.278217822	0.608970297	31.44752475	17.27326733	16.01485149	12.34653465	218.2980287	104.2262909	22.41401538	0.032952715	11.58175365	1.265337821	6.992387665	0.547693547	10.7918492	4.411192875	38.41590632	43.88399332	0.271216407	17.70010037	0.072496464	15.87608341	17.18933021	9.3	29.5
5	609	Iowa	Wisconsin	330.7980296	190.3306237	153.2840722	0.059410509	2.138752053	0.577300493	32.33497537	17.03021346	12.74729064	12.97438424	233.3975528	110.0513427	24.92150298	0.038143487	12.2214868	1.277812285	6.722570494	0.340930123	12.11815321	5.019631708	41.61728145	44.38393483	0.25461334	13.99878372	0.068726249	18.28417339	17.83456127	9.2	27.7
22	839	Iredell	North Carolina	362.5387366	230.6550911	167.749702	0.067852205	2.842550656	0.621379023	34.088677	18.63671037	15.34839094	12.24243147	198.2547588	95.16803993	19.90943324	0.033954273	10.54598447	1.338376096	6.610360913	0.289170441	8.664584495	4.068610403	40.00348836	43.78865519	0.338398888	16.20785645	0.073973693	15.73090831	16.75449303	9.7	28.2
4	28	Iron	Michigan	374.25	208.3224177	192.7857143	0.071714286	2.460714286	0.707214286	31.69642857	21.42142857	14.42142857	7.1	228.093094	123.4590129	19.79240079	0.04033324	13.72156331	1.362817429	7.230879981	0.3747466	6.225107949	5.219285614	35.34351381	50.12484729	0.292942177	14.5316389	0.084192177	8.423405918	19.24104262	13.3	30.9
16	455	Iron	Utah	340.5802198	220.2088414	158.6659341	0.0636	2.693186813	0.602931868	32.30043956	17.62813187	14.13010989	12.16615385	201.833205	94.42209705	21.43809486	0.033709616	10.48800981	1.29727841	6.106252827	0.307335475	10.05334835	4.311270182	41.50736198	43.49522253	0.320617478	14.99741549	0.071777603	17.26033008	17.52272384	6.9	23
3	23	Iron	Wisconsin	362.173913	255.5787436	187.2173913	0.071173913	1.895652174	0.740130435	26.15652174	20.8	17.85217391	8.92173913	168.9221042	88.1692706	13.39362265	0.031706837	9.793589356	0.734310657	7.097866694	0.35493205	5.262845083	4.211423469	29.58912453	51.2503059	0.225672878	19.16056957	0.088110766	10.34669	22.07627194	13	28.9
9	239	Isabella	Michigan	268.9246862	181.4168556	130.7740586	0.056292887	1.854393305	0.482154812	23.28661088	14.5292887	11.88828452	11.14644351	204.0903015	98.68016766	20.44002384	0.036333832	10.95092737	1.380247117	6.583027416	0.297245265	9.963483563	4.318708179	39.02824473	44.31199723	0.220761108	16.65975804	0.057399382	18.74418688	17.51823685	8.1	29.9
8	131	Isanti	Minnesota	327.5267176	204.0597346	158.8473282	0.059335878	2.241221374	0.630061069	29.44351145	17.64885496	13.64351145	11.9389313	223.4780604	111.3093793	22.89166098	0.0342931	12.36158512	1.468580562	6.280915835	0.395612748	11.89262059	4.959973971	39.50768983	46.15424071	0.266812068	14.33806946	0.07500727	17.40508805	18.42257215	8.4	27.6
19	418	Island	Washington	340.1148325	225.8245266	161.9425837	0.059241627	2.819617225	0.623437799	30.31172249	17.99258373	14.90215311	9.796172249	194.8838896	98.31620938	18.4471285	0.031033549	10.91832433	1.388176476	6.410369665	0.33977449	7.893960711	4.038742398	38.67758748	45.11159042	0.335668717	16.2108221	0.074218786	14.72734052	16.93105479	9.8	26.3
5	39	Isle of Wight	Virginia	392.2564103	221.4047564	196.5641026	0.08474359	2.276923077	0.735051282	30.32307692	21.83846154	18.97179487	9.923076923	210.854842	105.2156609	18.64478338	0.042658952	11.67829374	1.038936009	8.221818813	0.341969058	7.895782948	4.975480662	31.33929917	48.88173523	0.271062271	19.7789656	0.087506105	11.63184856	19.5615653	12.8	28.6
4	60	Itasca	Minnesota	287.3166667	167.3276718	128.3	0.044316667	2.253333333	0.626366667	29.28833333	14.24833333	10.94	10.765	237.925017	93.32147726	30.95425503	0.027709751	10.36185954	1.754447215	6.032529231	0.570135762	14.33487869	4.51790536	49.60755857	37.92060041	0.268253968	12.47184102	0.07456746	20.88648546	16.56986528	9.6	31.4
1	16	Izard	Arkansas	212.375	92.32167322	82.625	0.01525	0.60625	0.238625	29.8125	9.15	3.675	25.16875	324.5840628	131.1418769	46.36931425	0.016857021	14.48067349	0.536811944	2.767383338	0.242574981	41.70706724	5.312142467	58.41007586	36.83230153	0.072172619	4.757622611	0.028407738	50.50191154	13.48545676	12.9	33
3	76	Jack	Texas	293.6973684	202.8989342	137.0263158	0.062276316	1.868421053	0.561644737	24.07105263	15.22631579	14.97236842	5.461842105	188.1897737	86.04273132	18.16015703	0.037123164	9.55202921	1.163746563	7.639569332	0.537853496	4.6615105	3.693632334	38.51110882	42.04455774	0.222431078	19.44433344	0.066862469	10.51434985	15.521145	9.9	29.3
5	148	Jackson	Alabama	322.5810811	180.0304203	152.0810811	0.068013514	2.246621622	0.519324324	27.93513514	16.9	15.08716216	10.30878378	215.1909047	98.76664063	21.437548	0.03942998	10.97263608	1.502834466	8.354818853	0.330520479	9.531448355	4.131092315	38.0051616	43.40025961	0.267454955	18.59457879	0.061824324	14.79609345	16.24919912	14.3	30.6
10	178	Jackson	Georgia	382.1910112	243.1230197	183.8314607	0.076331461	2.487078652	0.734691011	31.70280899	20.4258427	17.85898876	12.84382022	194.2601016	96.39760697	17.72487109	0.037212012	10.70684778	1.043937051	7.088946116	0.321382169	8.885319343	4.369708267	36.1507675	45.35147012	0.296080792	18.49776238	0.087463216	16.42239627	18.12279559	9.2	28.6
14	245	Jackson	Illinois	332.9591837	221.8309182	160.5306122	0.066881633	2.840408163	0.734877551	27.4877551	17.83306122	16.1955102	9.011428571	189.2206021	91.76265445	17.71250117	0.034907552	10.15792546	1.440038612	7.376487155	0.473992	7.164033254	3.512445734	36.30760484	44.65600624	0.338143829	19.03638891	0.087485423	12.70063001	14.94527397	9	31.2
5	46	Jackson	Indiana	269.8478261	128.6250533	102.2173913	0.036065217	1.67826087	0.483413043	34.61956522	11.35652174	7.806521739	14.88695652	266.6759895	110.4425228	34.13551565	0.02973216	12.25778273	1.413110781	5.751196787	0.390237281	17.29607895	4.778905892	51.47478948	37.75882678	0.199792961	10.76638374	0.057549172	23.1719958	14.54541551	13	39.3
1	14	Jackson	Iowa	324.3571429	230.1898701	152.2142857	0.062	2.285714286	0.263785714	37	16.9	7.514285714	20.53571429	188.5849616	91.55727937	21.23121012	0.036039923	10.14865698	0.968755855	3.893562167	0.177918545	12.8524135	4.473547315	42.33963583	48.57715057	0.272108844	9.083213605	0.031403061	23.23845729	20.66555723	11.7	32.6
1	30	Jackson	Kansas	443.8	326.9289285	217.0666667	0.098833333	3.63	0.938266667	32.03333333	24.11666667	25.33666667	8.283333333	151.7122449	77.11330883	10.34830804	0.033619557	8.572779138	1.074680029	8.503334813	0.318742684	3.208475231	3.29604098	28.39529124	47.92746046	0.432142857	23.6772483	0.111698413	7.489627513	18.12118003	11	34.5
18	681	Jackson	Michigan	328.1365639	202.8891284	155.4258443	0.063236417	2.243759178	0.57269163	29.52540382	17.26446402	14.12966226	11.00220264	208.0939667	95.09676209	22.2263663	0.035192182	10.55528329	1.27403854	6.617304878	0.306553709	9.969980004	4.346687984	40.74828777	43.39397433	0.267114188	15.85773789	0.068177575	16.16005651	17.30103939	10.8	33.3
1	5	Jackson	Minnesota	384.2	242.6890683	116.8	0.0784	1.8	0.3826	41.32	12.96	20.6	27.06	185.7967088	55.77777717	22.26379558	0.033148056	6.181132166	0.746327352	6.322176288	0.18050149	14.98146699	2.903812089	50.39186797	30.50263172	0.214285714	19.10550031	0.045547619	33.20876565	13.23669298	8.6	30.9
15	222	Jackson	Mississippi	317.9684685	214.2060144	158.1171171	0.068720721	2.296396396	0.601581081	27.2963964	17.56351351	13.3518018	8.131981982	199.9383185	102.3669419	18.74407438	0.039488115	11.37130688	1.134344095	6.279590085	0.310990855	7.880819496	4.637720717	37.9847687	45.96053206	0.273380523	16.05469924	0.071616795	12.91622463	18.02279827	13.6	31.3
177	3848	Jackson	Missouri	322.0823805	204.0383839	152.3188669	0.0622921	2.464345114	0.58402157	28.42206341	16.92344075	14.56026507	10.29838877	205.0703008	98.69633997	20.28489106	0.034784054	10.96181263	1.378081053	6.980968147	0.350307451	8.924233571	4.2887057	38.39140278	44.61908947	0.293374418	16.98950775	0.069526377	15.09312975	17.13833459	10.7	30.4
3	33	Jackson	North Carolina	250.2121212	120.3214313	97.24242424	0.032272727	1.351515152	0.296636364	34.92727273	10.8	4.387878788	18.94545455	245.57754	92.44999056	35.81416828	0.029063712	10.24832238	1.054200313	3.580090416	0.231891262	21.94769748	4.947300445	61.29412779	31.29394042	0.160894661	7.411931795	0.035313853	35.9586758	15.11708179	13.4	32.4
4	38	Jackson	Ohio	281.2105263	132.679867	132.9210526	0.040157895	1.476315789	0.455263158	32.09736842	14.76578947	6.386842105	20.31578947	275.2313031	125.0991866	34.50481648	0.033134571	13.8817208	1.289417794	4.791740013	0.328509357	22.18224067	5.854122948	50.22421759	40.4246789	0.17575188	9.351103508	0.054197995	32.0619844	16.67754117	14.5	36.8
4	88	Jackson	Oklahoma	322.6136364	179.7407474	139.6704545	0.058	2.411363636	0.491522727	33.96363636	15.51931818	12.36590909	15.62727273	224.0248981	93.62184469	27.10798989	0.034024918	10.38516231	1.782188229	6.348429773	0.357048886	13.53996809	3.908406336	46.42939788	39.21519967	0.2870671	14.35540245	0.05851461	21.23074644	14.61218456	12.1	30.7
34	716	Jackson	Oregon	339.0712291	227.9006009	155.2304469	0.066192737	2.833379888	0.65997905	30.08589385	17.24692737	16.19175978	9.993994413	190.7534128	87.82757458	19.06059961	0.033022082	9.757559558	1.316132113	7.058553529	0.33013483	7.854790122	3.69985797	38.83125756	42.9955852	0.33730713	18.17315724	0.078568935	14.13386074	15.91824279	9.8	25.1
2	29	Jackson	Wisconsin	363.5862069	179.2801613	183.4482759	0.069310345	1.882758621	0.494586207	32.16551724	20.38965517	13.47586207	12.10689655	249.9095622	123.779558	24.9498402	0.041790217	13.73496848	1.810477259	7.236267801	0.590219586	10.22512608	6.031271024	40.41715271	46.8657361	0.224137931	12.71711119	0.05887931	16.103169	18.9134748	9.8	32.5
3	77	Jasper	Indiana	354.4285714	234.5342988	178.5714286	0.073077922	2.445454545	0.781506494	28.34025974	19.84155844	16.52987013	8.284415584	202.9710105	113.376986	15.78136235	0.039358187	12.57778608	1.25532165	7.364531268	0.476539979	5.65508941	4.388829052	34.04978873	47.73615744	0.291125541	18.21405384	0.093036487	10.80772424	16.51821659	10.4	29.1
4	130	Jasper	Iowa	314.2538462	202.7928465	148.8230769	0.062253846	2.363076923	0.578153846	28.55538462	16.53076923	13.81538462	11.36384615	217.0043569	101.5304279	23.56423667	0.036473618	11.27164977	1.437337529	6.389418874	0.31202402	11.64440435	4.096025859	40.44074742	43.78647557	0.281318681	15.77277702	0.068827839	16.75137113	15.35521252	10.5	34.3
22	447	Jasper	Missouri	343.3803132	214.1780455	162.901566	0.063033557	2.404474273	0.593597315	31.78143177	18.09955257	14.01163311	12.43221477	212.3094919	101.1241201	22.13617373	0.036430269	11.23559732	1.263731668	6.339627632	0.359076911	10.61776538	4.87447882	40.42913941	44.61404048	0.286246937	14.95682011	0.070666347	17.18520005	18.41286199	10.6	32.6
3	142	Jasper	South Carolina	301.6338028	196.4704448	145.1971831	0.067112676	1.774647887	0.478478873	27.32605634	16.12887324	12.27746479	11.52253521	221.1171316	109.1001878	22.85826771	0.03576689	12.12715788	1.369801051	6.014531685	0.280449508	11.53722991	4.525991754	41.05109979	44.9493395	0.211267606	13.99956071	0.056961771	18.1940271	17.11910948	14.3	38.6
1	15	Jeff Davis	Georgia	448.4666667	315.4745779	228.8	0.113266667	2.246666667	0.6016	27.73333333	25.42666667	26.12	4.013333333	182.1061128	89.96696839	12.28945517	0.047443322	10.00046278	0.817065628	10.46469532	0.243610342	4.538630391	3.778772264	24.68507373	48.21456546	0.267460317	27.10036081	0.071619048	5.569638217	16.18763186	13.1	30.4
1	11	Jeff Davis	Texas	406.4545455	201.8987572	192.5454545	0.078363636	2.309090909	0.722545455	39.02727273	21.38181818	15.73636364	14.44545455	242.8022739	96.95693471	31.02031201	0.037710854	10.70126184	0.987352363	6.292399835	0.300285132	18.84769042	5.213360734	46.2016495	41.26929257	0.274891775	12.52905793	0.086017316	23.89164448	20.06133076	12.3	27.3
94	2707	Jefferson	Alabama	340.3963798	216.8263921	164.5578131	0.068932767	2.390025859	0.619527891	26.68367196	18.2835242	17.44584411	8.783487255	192.3734626	94.09982665	17.06101039	0.034853032	10.45174598	1.274432492	7.914730223	0.341685992	7.064862918	4.035393475	34.25584362	45.60615108	0.284526888	20.1380053	0.07375332	12.53467616	17.1944396	12.3	33.7
3	300	Jefferson	Arkansas	317.9733333	203.9983063	152.62	0.058756667	2.592333333	0.556576667	27.31066667	16.95766667	14.56766667	11.044	208.5881731	106.2642726	19.58168076	0.033233558	11.80529674	1.431260817	6.829008644	0.292940764	9.924458194	4.78576463	36.03895798	46.6684221	0.308611111	17.29261993	0.066259127	15.51922802	18.29525133	15	39
76	1770	Jefferson	Colorado	352.3288136	232.0185688	163.9372881	0.068106215	2.724067797	0.667984181	30.49587571	18.21367232	17.08248588	10.40039548	193.8247007	91.41349307	18.76907566	0.034495142	10.1532472	1.282118658	7.376661771	0.338529137	8.132245064	3.870840253	37.21978634	43.70484225	0.324293785	19.07537141	0.079521926	13.91877972	16.26639364	5.3	18.6
1	14	Jefferson	Florida	312.7142857	205.0615502	136	0.046785714	2.421428571	0.589	27.54285714	15.07857143	16.85	9.121428571	155.2505541	55.68613166	17.82190733	0.018152717	6.148131887	1.279384445	7.087697735	0.353048112	4.775115186	2.053250888	50.04607733	31.95144036	0.288265306	18.00248231	0.070119048	19.55587092	10.6046287	12.2	33.6
2	46	Jefferson	Georgia	321.5652174	187.4330511	147.5	0.083478261	1.904347826	0.478065217	30.73478261	16.38695652	13.05217391	13.89565217	210.6214145	93.85533601	22.61379406	0.050585285	10.41405206	1.082396809	6.893238197	0.280734736	9.649991882	4.762053086	41.11026205	42.10350583	0.226708075	16.78623212	0.056912526	16.50270771	18.81064852	14.8	38.4
2	51	Jefferson	Idaho	332.0980392	185.0559656	149.1568627	0.073901961	1.992156863	0.484019608	30.46666667	16.57254902	15.59411765	13.23921569	221.8343235	102.1603346	22.10968698	0.044866938	11.34130627	1.118329983	8.373019075	0.279128575	10.30357264	4.721467606	38.27903934	41.59160645	0.237161531	20.12935421	0.057621382	17.62984871	17.51135796	9.1	30.4
5	574	Jefferson	Illinois	286.466899	192.1767054	126.7891986	0.049634146	2.26445993	0.507749129	28.48867596	14.07891986	12.19738676	11.93954704	186.9480883	75.22956289	22.66755233	0.027326429	8.329080348	1.399731319	6.05807269	0.377190597	10.97005733	3.36078223	49.07383525	35.24499625	0.269578563	15.50695248	0.060446325	22.46126066	13.5436111	11.5	33.3
4	265	Jefferson	Indiana	288.5471698	168.5888063	137.1396226	0.048475472	1.927169811	0.489471698	27.87169811	15.23433962	10.83886792	12.48867925	245.0692628	117.660187	27.06990142	0.034697071	13.04800448	1.71216895	6.257566806	0.45628863	14.70391994	5.57172686	41.74080475	44.74711412	0.229424978	13.51208113	0.05827044	19.63448499	18.24067736	12.6	35.1
1	7	Jefferson	Iowa	413.1428571	165.2622965	176.1428571	0.054714286	1.257142857	0.576714286	46.47142857	19.55714286	13.88571429	29.38571429	292.6944664	118.2402684	38.04919404	0.026608019	13.11946664	0.855748266	6.693236384	0.330457131	25.06257366	6.67843172	48.33884714	40.43778175	0.149659864	11.22337111	0.068656463	31.23770066	20.37324269	10.5	27.7
1	53	Jefferson	Kansas	296.245283	156.8549882	147.7924528	0.056792453	1.552830189	0.424018868	27.1245283	16.40943396	10.7	13.19056604	248.3378654	128.9125288	24.58678953	0.038942102	14.31411565	1.025222923	6.073931595	0.292945847	13.23647973	4.976850772	39.7537453	46.15159379	0.184860737	14.09466091	0.050478437	18.88231623	16.69270642	10.4	31.4
120	3143	Jefferson	Kentucky	329.8001909	204.6514218	155.3312122	0.064787782	2.424626153	0.59679001	29.19064588	17.25723831	14.88122813	10.97107859	209.2653878	99.55123255	21.09547102	0.036521022	11.03879557	1.452744443	7.102277869	0.419625178	9.717185155	4.311922842	39.02999183	43.93176132	0.288645971	17.03824686	0.07104643	16.09132108	16.80648072	11.9	31.2
11	557	Jefferson	Louisiana	338.513465	192.9822257	164.8473968	0.069217235	2.158168761	0.502464991	31.36247756	18.31777379	12.81992819	14.01346499	225.1590289	112.238038	22.85280607	0.040441963	12.48065755	1.378054472	6.326577233	0.33298388	11.73891672	5.045956928	40.58501853	45.07666302	0.256924853	14.33831844	0.059817261	19.48952628	18.12648407
21	404	Jefferson	Missouri	286.8193069	177.6984552	136.3341584	0.055715347	1.959158416	0.566918317	25.48910891	15.14356436	12.46732673	10.28737624	217.6836904	108.6380912	21.65784411	0.035582726	12.05896369	1.202873899	6.303157077	0.383529052	11.47549989	4.786547632	39.95724995	44.51835626	0.233233145	15.52439379	0.067490276	18.90427363	17.50701953	9.5	31.1
3	95	Jefferson	Montana	318.0947368	221.2001153	157.5368421	0.067821053	2.272631579	0.6314	25.16736842	17.50210526	15.27052632	10.98947368	183.0397802	99.1310783	14.81557055	0.036771473	11.01481225	1.182260841	6.709167209	0.344435005	7.084075313	3.977743724	33.01391766	47.72863743	0.270551378	19.25744491	0.075166667	13.62765619	16.42786336	7.6	24.3
3	85	Jefferson	Nebraska	360.0705882	198.0418252	163.2941176	0.069188235	1.945882353	0.604176471	31.90588235	18.14	17.31882353	9.747058824	236.9335614	111.6090192	23.98261085	0.040681561	12.39665651	1.022830512	7.851946842	0.315037308	12.51562196	5.943444026	39.00671352	43.97896127	0.231652661	17.01432521	0.07192577	17.25422478	19.80823658	11.2	35.2
33	344	Jefferson	New York	320.880814	207.1154145	149.3226744	0.063988372	2.32994186	0.648476744	27.22965116	16.59156977	16.01511628	9.691860465	196.1836609	91.40697632	19.12775624	0.034198019	10.15869129	1.305240333	7.640441678	0.349048836	8.169313777	3.886296087	36.94721922	44.0143209	0.277374031	19.03845988	0.077199612	14.39442756	16.34077042	9.8	27.4
14	610	Jefferson	Ohio	319.0770492	193.4941319	147.0327869	0.064296721	2.114590164	0.526652459	30.44016393	16.3352459	13.34229508	12.09147541	213.7438355	99.73093797	22.69037218	0.038845523	11.0801802	1.230294358	6.637387511	0.299069896	11.13158571	4.704821395	41.93335392	42.6602642	0.251736924	15.40638188	0.062696721	18.90056281	17.52200481	15.7	33.6
1	21	Jefferson	Oregon	327.3809524	243.6522656	160.4285714	0.085857143	1.923809524	0.733333333	22.0047619	17.83809524	19.75714286	8.238095238	168.2788008	89.36915875	11.45640059	0.050133353	9.932118439	0.889227316	8.396491789	0.390421252	4.904818951	3.596297777	33.06021151	45.15873737	0.229024943	21.78105112	0.087301587	15.21928494	15.64200017	10.1	31.1
6	161	Jefferson	Pennsylvania	348.3850932	196.2774697	170.2360248	0.070925466	2.203726708	0.571093168	32.51242236	18.91304348	12.51428571	14.08447205	243.9949811	120.085091	25.62941517	0.044540156	13.33176336	1.167897335	6.094262859	0.311173883	13.04412716	5.633025998	41.37715371	45.61154493	0.262348418	13.01130136	0.067987282	19.12397997	18.52175441	11.6	29
4	26	Jefferson	Tennessee	328.2307692	172.0497409	189.5769231	0.085346154	1.734615385	1.059153846	22.85384615	21.05769231	13.14230769	6.453846154	228.8126299	132.3732045	17.17149058	0.056195227	14.69702469	1.000149306	7.770586676	0.653237347	6.322748834	5.781586141	30.28474626	54.10834605	0.206501832	15.60690769	0.126089744	8.991144722	22.38046617	11.5	28.4
13	396	Jefferson	Texas	336.9772727	196.5830395	157.1565657	0.062944444	2.121212121	0.569575758	31.25505051	17.45757576	14.36565657	12.61565657	228.5524622	105.7844196	24.71282487	0.036704651	11.74325266	1.219436526	6.780424656	0.331474555	12.22857393	4.793462817	40.58189497	43.70456269	0.252525253	15.71354234	0.067806638	17.73463949	17.08436721	12.1	36.9
10	680	Jefferson	Washington	354.4779412	243.7127709	165.3544118	0.072127941	2.442352941	0.799333824	28.99823529	18.37161765	18.20705882	9.968088235	186.6516299	89.06046814	17.02111356	0.035138831	9.894324082	1.191801378	7.659874691	0.379588029	7.254471747	4.000085768	36.91231766	43.59744824	0.290756303	19.4902341	0.095158789	15.15637725	17.28022767	10.1	23.3
11	529	Jefferson	West Virginia	305.8865784	182.1985282	150.8204159	0.061310019	1.855009452	0.533818526	26.34839319	16.75406427	12.89149338	10.90869565	225.6017142	113.5621168	22.31083375	0.037760346	12.60769554	1.423349182	6.607925067	0.405889437	10.46217681	4.822513575	39.57361534	45.27078477	0.220834459	15.15559989	0.063549824	17.43163652	16.95540534	11.3	32.5
12	156	Jefferson	Wisconsin	376.3846154	268.1605282	179.5833333	0.07649359	2.633333333	0.684269231	28.24615385	19.95384615	20.87371795	7.380128205	170.0297732	84.35336603	13.5625072	0.031538655	9.370783734	1.055892906	8.004164507	0.278563565	4.502892195	3.702109799	31.28731765	46.67445999	0.313492063	22.03822236	0.081460623	10.32379337	17.66724863	7.8	29.2
1	6	Jenkins	Georgia	323.3333333	210.6671936	127.8333333	0.087833333	1.466666667	0.266166667	33.26666667	14.18333333	10.88333333	19.81666667	148.6579501	57.18753802	15.95587296	0.038825451	6.349474355	0.770835881	4.904494088	0.118307188	9.545207484	3.145727799	57.25211061	29.26405082	0.174603175	13.48383857	0.031686508	39.30798146	14.31933061	12.5	32.3
5	27	Jessamine	Kentucky	315.3333333	190.8866549	137.037037	0.040555556	2.333333333	0.430777778	32.32222222	15.22592593	12.5962963	15.52962963	221.6804117	96.37229442	25.25996362	0.025195006	10.7120586	1.401165166	6.35488573	0.214968303	13.60691469	4.76257946	43.89257547	40.26679132	0.277777778	15.84063321	0.051283069	22.24872963	16.67609233	10.1	31.1
1	18	Jim Hogg	Texas	340.2222222	260.2630086	132.6111111	0.054833333	3.927777778	0.457222222	35.1	14.72777778	17.75	13.26666667	186.8364411	103.1502349	15.13577514	0.024881238	11.46191227	1.370531032	6.240025127	0.213061382	5.902082783	3.242841882	46.48909668	34.52165266	0.467592593	18.98925066	0.054431217	19.94029296	11.99940236	10.8	30.4
20	457	Johnson	Indiana	317.7483589	192.3872859	146.6673961	0.060065646	1.923413567	0.554746171	29.14704595	16.29234136	14.02647702	12.35908096	222.1027127	105.041824	22.97907585	0.037132172	11.66723261	1.155744581	7.02159771	0.310106871	11.28503083	4.874229937	40.27455255	43.37552618	0.228977806	16.34992127	0.066041211	18.31273362	17.39072051	10.8	32.3
16	1218	Johnson	Iowa	288.2364532	188.9588791	124.2684729	0.050484401	2.471921182	0.551212644	30.98472906	13.80525452	10.84573071	13.43431856	220.9046762	96.52898086	26.10984264	0.034297298	10.71714195	1.522257119	5.886805352	0.302634262	13.26671669	4.489032426	46.48063206	39.3379996	0.294276331	14.18136835	0.065620553	21.43411517	15.82645666	5	22.6
118	2099	Johnson	Kansas	335.9895188	217.6878996	158.026203	0.067647451	2.465412101	0.63138304	29.13606479	17.55526441	15.76179133	11.10452596	204.1426004	97.51160809	20.19256945	0.036469298	10.8284019	1.281574616	7.100449032	0.338371504	9.644522073	4.263984535	37.95829533	44.32026215	0.293501441	17.72144252	0.075164648	15.93295398	16.93969899	7.1	23.3
4	190	Johnson	Kentucky	338.1473684	186.7379788	147.2578947	0.0595	2.226315789	0.516742105	35.53631579	16.36157895	12.85789474	15.65105263	231.5225689	98.42645267	27.39424423	0.03567638	10.93096561	1.290547293	6.711396011	0.310049151	13.50658216	4.702494294	44.95175636	40.8544344	0.265037594	14.19380924	0.061516917	20.55164401	17.01307026	15.3	39.2
8	154	Johnson	Missouri	385.6623377	230.558045	184.7077922	0.07537013	2.456493506	0.669305195	31.49285714	20.51883117	19.03051948	8.377272727	200.4715101	100.4883032	16.8839974	0.036975665	11.15928803	1.166056983	8.398682146	0.308596868	5.142052852	4.244205387	34.71514055	46.25309401	0.292439703	19.03176544	0.07967919	10.25655571	17.32931809	8.9	29.4
2	121	Johnson	Tennessee	320.7768595	180.2590593	155.4132231	0.063818182	2.042975207	0.54992562	29.26694215	17.26528926	13.03057851	13.16694215	237.4188859	116.9495452	24.37978441	0.037301047	12.99082712	1.216121338	6.771753882	0.315219976	13.62322913	5.447544762	39.26748929	45.92089697	0.243211334	14.81161373	0.065467336	19.36773293	18.63207384	14.9	29.7
19	367	Johnson	Texas	348.9291553	228.2535766	161.5313351	0.067986376	2.51253406	0.636618529	30.08637602	17.94441417	17.05504087	10.36920981	190.9584346	91.50083166	17.97524147	0.033484773	10.0840998	1.259605426	7.604330643	0.367041837	7.438063391	3.91335611	36.52045054	44.20809367	0.299111198	19.27145579	0.07578792	13.86375008	16.99482865	11.5	33.2
18	358	Johnston	North Carolina	342.5335196	213.8965493	159.0782123	0.06499162	2.025418994	0.62224581	30.97039106	17.67318436	15.08324022	11.96675978	220.2681484	104.610178	22.96357385	0.036901759	11.62087955	1.094666588	6.643007463	0.318821546	10.89865579	4.656708306	39.56610374	44.48134096	0.241121309	15.9525553	0.074076882	16.64750474	17.44022297	12.4	35.2
1	144	Jones	Georgia	330.6388889	184.7603495	164.7222222	0.057604167	2.206944444	0.595229167	29.53402778	18.30208333	12.89861111	9.8375	236.9545307	119.8129755	23.40660254	0.036256169	13.30197054	1.592923443	7.035160065	0.384506029	9.070930218	4.923960517	39.28112652	45.98013228	0.262731481	14.73874119	0.070860615	13.86242705	16.99294895	13.3	32.7
1	5	Jones	Iowa	218.6	74.77382002	127	0.0132	1.06	0.2874	20.56	14.12	3.66	8.42	378.9226973	255.0080473	28.06488513	0.030729431	28.34193998	1.567850544	5.899206288	0.350139919	17.04881494	7.895495535	30.83170846	63.02406061	0.126190476	6.144230929	0.034214286	15.71569586	17.11936806	9.5	31.7
2	10	Jones	Mississippi	453	252.8784527	191.5	0.0824	3.86	0.6844	47.02	21.26	18.8	20.02	219.8629469	95.89802953	24.40222198	0.035846852	10.65386717	1.273718691	6.981176129	0.264103794	13.26615823	4.604938972	41.70039925	41.01303453	0.45952381	17.28656622	0.08147619	16.98339895	17.92992957	14.4	38.1
4	31	Jones	North Carolina	312.2258065	184.9076992	139.0967742	0.062387097	2.3	0.554741935	32.1	15.45483871	12.21612903	12.58387097	225.0047545	102.0974021	25.94903624	0.037008591	11.34009956	1.38967219	5.653515615	0.30472166	11.75247282	4.692967435	45.95912513	40.46457325	0.273809524	13.57630163	0.066040707	19.08813882	16.20165035	15.3	34.4
1	37	Jones	Texas	318.7027027	151.9859632	156.2972973	0.050351351	1.610810811	0.612918919	28.90810811	17.36756757	12.00540541	15.04054054	279.8056057	151.8652568	26.13312318	0.033803323	16.87521949	1.260545346	6.677561942	0.455426011	14.49346029	6.173958355	38.44473867	49.13945726	0.191763192	12.41580407	0.072966538	20.35475587	19.08310005	9.6	30.2
16	744	Josephine	Oregon	343.0349462	213.5863533	155.8629032	0.062787634	2.443548387	0.58588172	32.51532258	17.31680108	14.85026882	12.93145161	215.5971246	98.66606465	23.26577212	0.033389767	10.9567044	1.432588647	6.729038409	0.347213978	11.12303773	4.578021425	41.14611352	42.60215452	0.290898618	16.25173196	0.069747824	17.28734716	17.08279031	9.6	26.3
3	40	Juab	Utah	349.525	227.9732778	167.7	0.093925	1.2525	0.771625	21.2975	18.62	22.97	10.09	191.9641495	89.11495492	16.40729689	0.042564583	9.891111403	0.627999948	9.342115817	0.349667101	9.251071905	4.262308122	29.74826268	43.66465069	0.149107143	26.58708662	0.091860119	15.57948373	18.70072661	8.6	27.9
14	232	Juneau	Alaska	325.9698276	195.2869254	149.8017241	0.060288793	2.088793103	0.624922414	30.08103448	16.63922414	14.62112069	12.65517241	218.0950293	98.61855958	23.7557649	0.037026485	10.93796055	1.270347954	6.938681753	0.352274905	12.35319799	4.719339231	41.06257487	42.70311972	0.248665846	16.23430542	0.074395525	19.06464388	17.39800985
1	11	Juneau	Wisconsin	285.9090909	160.4597363	143.9090909	0.064272727	1.036363636	0.556363636	25.12727273	15.97272727	11.06363636	14.7	235.0188926	120.7721117	24.00257123	0.040391963	13.42243934	0.77911129	5.598408264	0.314794486	16.22756436	5.922050513	33.59875024	51.62842965	0.123376623	14.77282011	0.066233766	21.72219902	19.42998703	10.6	33.9
37	814	Kalamazoo	Michigan	325.9987715	201.9043284	152.0454545	0.056167076	2.712039312	0.571565111	30.87420147	16.89348894	13.24324324	11.97235872	210.5611327	97.5544478	22.55525792	0.032242584	10.8329147	1.419704464	6.395346586	0.294459146	10.82468705	4.38076734	41.49521882	43.34933325	0.322861823	15.15544793	0.068043466	17.1973181	16.92596067	8.1	29.9
4	101	Kanabec	Minnesota	341.7524752	227.6067223	165.3465347	0.065029703	2.178217822	0.60039604	29.93861386	18.37128713	14.78910891	11.35049505	203.3381137	102.8979419	19.24794203	0.032907896	11.43543913	1.183115025	6.761040449	0.294968657	8.440247512	4.745565646	38.12455403	45.67889344	0.259311645	16.19655253	0.071475719	14.3639799	19.47803592	9.1	26.6
21	522	Kanawha	West Virginia	322.4655172	208.5512329	160.4521073	0.064417625	2.335440613	0.639118774	26.44463602	17.82796935	14.52796935	10.17183908	207.8238531	107.806666	18.97984954	0.036559478	11.97497459	1.2906209	6.725005415	0.341704079	9.108471029	4.715690185	35.85257791	47.29925492	0.278028644	16.84816718	0.076085568	14.96497009	18.37993592	13.8	31.7
5	78	Kandiyohi	Minnesota	335.6282051	224.4673504	156.8333333	0.077448718	2.111538462	0.625179487	27.28076923	17.43333333	17.75641026	10.18076923	190.6316919	92.72799673	17.50189048	0.03671863	10.30708789	1.128365359	7.587892267	0.294518938	8.771763862	4.268640303	34.82287653	44.79336118	0.251373626	20.38376229	0.074426129	14.9897652	18.09772496	8.4	27.4
88	3154	Kane	Illinois	326.1905517	208.9596397	151.6886493	0.063009195	2.362396956	0.620105263	28.68034242	16.85646798	15.32314521	10.40187064	200.3850454	95.08380615	19.8041721	0.034479618	10.56274851	1.319604953	7.096832377	0.346649643	9.003904203	4.153464731	38.4178568	43.60459011	0.281237733	17.97755309	0.073822055	15.27251515	16.55273587	7.8	25.7
2	335	Kane	Utah	341.9731343	215.3966507	168.4089552	0.066364179	2.248059701	0.822641791	28.89940299	18.70746269	15.28268657	10.76507463	218.5376097	113.3606172	20.20199322	0.037071617	12.57133298	1.489574824	7.025094158	0.362267641	8.576859939	4.941461518	36.55474248	47.53320609	0.267626155	15.91205144	0.097933547	14.41682751	18.05891014	9.7	23.3
11	590	Kankakee	Illinois	358.7389831	218.0672594	169.1627119	0.073545763	2.205423729	0.663286441	30.57050847	18.79254237	17.05084746	10.42491525	208.8116073	99.99406347	19.7795991	0.038264108	11.10457997	1.151830272	7.877857056	0.348798731	8.310211887	4.432943564	37.40199427	44.47283395	0.262550444	18.12517178	0.078962672	14.92811512	17.47067194	10	33.8
9	165	Kauai	Hawaii	340.9090909	210.5779883	161.8121212	0.0608	2.433333333	0.603345455	29.68545455	17.9769697	15.36363636	10.25636364	223.2343103	111.3803664	22.0120515	0.032233917	12.35600915	1.602149384	6.850241684	0.405561754	10.0108007	4.582129445	37.93008803	45.48220511	0.28968254	16.58770685	0.07182684	14.04251028	16.20235502	8.6	20.7
22	445	Kaufman	Texas	336.0134831	207.5301547	155.7438202	0.065548315	2.18988764	0.57998427	30.06134831	17.30157303	15.53617978	12.03033708	205.528792	91.93422534	21.80960673	0.035718622	10.20046834	1.201875205	7.18860251	0.363315052	10.95086995	4.150196447	40.32763729	42.39035745	0.26070091	17.28200525	0.069045746	18.37184144	16.72948398	9.6	30.5
7	120	Kay	Oklahoma	335.15	215.8442443	148.4833333	0.068775	2.0825	0.597225	32.56333333	16.49583333	14.24666667	11.46333333	204.7808487	92.28781218	22.35454767	0.037291832	10.07132434	1.336341999	6.67331902	0.328844327	9.376835379	3.707481717	40.42900345	43.45109514	0.247916667	16.11990141	0.071098214	15.16853649	15.65897084	12.5	28.7
1	8	Keith	Nebraska	370.625	364.7226564	190.5	0.054125	7.525	0.73275	28.9	21.15	17.55	11.7	121.7964795	61.32743673	11.34362914	0.015369835	6.80893021	2.188367463	4.409488905	0.192022	4.493276164	2.378639595	34.58891196	48.16752491	0.895833333	17.24356313	0.087232143	12.32697902	15.75959967	8.9	28
1	8	Kemper	Mississippi	182.5	236.7278219	57.375	0.012875	4.225	0.305625	24.575	6.3875	6.4125	3.8875	108.5496792	37.39747793	17.27141893	0.009302243	4.298567761	4.293814811	3.313617134	0.772583634	5.803700699	0.926259269	62.6881063	26.62895101	0.50297619	10.68294269	0.036383929	23.71983935	5.481181519	15.3	37.7
19	280	Kenai Peninsula Borough	Alaska	311.0571429	193.0458454	135.1321429	0.053632143	2.260357143	0.554925	30.91714286	15.01285714	13.34285714	12.01107143	213.4218031	87.45111744	25.67231219	0.029464613	9.708552833	1.458651877	6.444844237	0.301078789	11.86995021	3.549633697	46.29509357	38.71464881	0.269090136	14.99025762	0.0660625	19.49752297	14.32103837	7.1	28
15	486	Kendall	Illinois	308.8909465	189.8003753	139.8271605	0.057121399	2.321193416	0.508265432	30.4909465	15.53703704	12.25576132	13.17407407	215.8490737	98.93651411	23.68108901	0.037115399	10.99264928	1.314210485	6.212019684	0.296794161	12.02771303	4.470900639	43.36524849	42.27985348	0.276332549	14.35489802	0.06050779	19.97963515	16.56640811	7.8	35.4
6	162	Kendall	Texas	355.962963	241.7334101	156.7098765	0.068320988	2.688888889	0.718734568	33.9	17.40555556	16.56666667	15.28703704	208.5046786	93.18899311	22.9433598	0.034033649	10.342701	1.169655018	6.535570684	0.296621137	12.59179181	4.236873677	40.62647137	42.18961952	0.32010582	17.18390912	0.085563639	19.95961241	16.70198377	10.2	27.4
24	887	Kennebec	Maine	327.1578354	189.4413779	152.2175874	0.066786922	1.946448703	0.560526494	30.05084555	16.91059752	13.98173619	11.86606539	223.9069731	105.4278208	23.21421174	0.039074531	11.69578047	1.249026505	7.107821023	0.479876293	11.37663899	4.811974376	40.56498962	43.47289853	0.231720084	15.96211185	0.066729344	17.75286872	17.65579439	10.5	30.4
25	1748	Kenosha	Wisconsin	333.1962243	218.1782796	160.278032	0.063121281	2.526659039	0.627944508	29.16601831	17.80726545	14.62213959	10.51012586	200.9643008	98.43540625	19.73136561	0.033303374	10.92261087	1.33188934	6.576056657	0.375901615	8.869406807	4.350705879	39.06081444	44.76282001	0.300792743	16.11915732	0.074755299	16.05924061	17.45482232	7.9	31.8
27	952	Kent	Delaware	346.3172269	214.1618934	168.0514706	0.064533613	2.481722689	0.622492647	29.5144958	18.67352941	15.47573529	9.771113445	211.834284	104.8309255	20.07919073	0.035585263	11.63813913	1.358076418	7.229009127	0.372853126	8.36702894	4.800509141	37.00753256	46.2431889	0.295443177	16.74927854	0.074106268	13.34141373	18.68036506	12.3	33.2
132	2590	Kent	Michigan	321.7374517	207.1714794	150.3332046	0.060112741	2.560772201	0.581451737	29.34945946	16.70293436	14.17393822	11.00671815	207.9708524	98.75873104	21.40869868	0.034053507	10.95491385	1.475283671	6.729623669	0.361864649	9.971993302	4.38228078	40.00398459	43.61877686	0.304853833	16.37723855	0.069220445	16.52014921	16.72225173	9.5	29.3
23	570	Kent	Rhode Island	347.2280702	202.6238496	159.0315789	0.064489474	2.092631579	0.563796491	32.29491228	17.66824561	15.0477193	13.84385965	219.209279	101.9552445	22.90120431	0.035510666	11.32398247	1.202856392	7.039870153	0.319201732	11.69780196	4.637854966	40.35083787	43.4928297	0.249122807	16.15633244	0.06711863	18.93969333	17.10263778	9.4	27.7
19	539	Kenton	Kentucky	329.5306122	186.7173517	153.0779221	0.057985158	2.258070501	0.521100186	31.99220779	17.00519481	12.85862709	13.31762523	228.8472246	104.2905454	25.54806133	0.034375368	11.5834765	1.358951768	6.462513858	0.321790507	13.73188205	4.815100365	42.31948298	43.61444352	0.268817917	14.0660735	0.062035736	20.10358826	17.78520427	9.5	27.8
2	400	Keokuk	Iowa	332.5975	215.1489854	162.1225	0.064395	2.43025	0.5875425	28.61375	18.0125	14.39375	11.49075	199.9118687	101.2485286	18.58137372	0.032686552	11.24900565	1.176786891	6.421916064	0.292049121	8.849360763	4.268095892	38.6183421	45.44963616	0.289315476	15.93202173	0.069945536	17.0303068	17.18627443	11.1	28.8
76	3161	Kern	California	322.5371718	189.5112855	148.9158494	0.058829801	2.196741537	0.513503005	31.38098703	16.54416324	12.64005062	13.20610566	225.1390863	103.2328661	24.86346395	0.035910235	11.46146681	1.352592689	6.411954683	0.321324811	12.46407099	4.645145144	42.89242203	42.389121	0.26151685	14.71845697	0.06113131	19.53587272	16.5274841	9	28.5
5	157	Kerr	Texas	323.0700637	187.0881379	153.5605096	0.058426752	2.412738854	0.500350318	32.50828025	17.06878981	10.93057325	15.98471338	211.7652608	101.5938334	22.93960534	0.033390961	11.28837625	1.387599587	5.572622178	0.288212356	12.66001075	4.573603422	41.87311416	44.96457018	0.287230816	13.16231566	0.059565514	21.39169097	18.2775668	12.2	25.3
6	104	Kershaw	South Carolina	318.8173077	201.4637796	140.5288462	0.064	1.938461538	0.573711538	30.96538462	15.61346154	13.77788462	13.24615385	244.5852424	103.294043	29.24315497	0.039444826	11.48873	1.251605506	6.775801958	0.294795512	14.7474653	4.844325158	43.92338853	40.69148717	0.230769231	15.3851243	0.068298993	19.64306716	16.02951477	12.8	30.8
5	47	Ketchikan Gateway	Alaska	292.0425532	155.4822234	137.5531915	0.039914894	1.768085106	0.407531915	29.3106383	15.28085106	10.25531915	14.91702128	243.5085146	117.0016121	26.24005485	0.028583888	12.99060439	1.345470367	6.308563461	0.290490265	15.14049978	5.188540045	41.71793592	45.42467172	0.210486322	12.85739235	0.048515704	22.63325342	17.97821302
4	406	King George	Virginia	331.6133005	233.0667725	153.3325123	0.064342365	3.117241379	0.598194581	28.8273399	17.03374384	16.46428571	7.884729064	172.7883083	85.77140215	15.09165382	0.031495181	9.516531596	1.561728046	7.320473733	0.329367184	4.720409958	3.442017973	35.34336017	45.37477752	0.371100164	19.28186231	0.071213641	10.4091847	16.28813036	10.3	28.7
1	10	King William	Virginia	202.7	123.3022006	132.9	0.0458	0.78	0.2681	11.92	14.76	6.15	6.63	257.4902112	150.7772156	21.91151278	0.030027219	16.72079012	1.221975724	6.405972192	0.34253797	11.1527835	6.022164	36.11850696	50.3033948	0.092857143	13.57809824	0.031916667	20.70049452	20.21014817	10.9	30
649	15983	King	Washington	329.2654696	216.9297582	153.0082588	0.062432397	2.610386035	0.603513546	29.56471251	16.99919915	14.99714697	10.89315523	200.4807004	94.98555759	20.22338046	0.033734646	10.54372767	1.377879187	6.794251723	0.346190491	9.193053085	4.08086155	39.25538226	43.60901231	0.310760242	17.12934878	0.071846851	15.89157546	16.44027538	7	22.3
1	11	Kingman	Kansas	285.2727273	137.8916979	131	0.049181818	1.354545455	0.431545455	25.34545455	14.55454545	11.95454545	15.06363636	246.2812449	129.1231988	22.36264478	0.033229761	14.31860326	1.207207021	7.099899684	0.322384978	14.44587035	4.421725036	35.93528533	49.18719543	0.161255411	14.87751925	0.051374459	21.68172124	15.86675175	13.1	32.3
11	420	Kings	California	338.6833333	237.6751063	159.0833333	0.068642857	2.420952381	0.631940476	29.1702381	17.67428571	16.16095238	10.93690476	194.2678299	93.33979924	18.71151393	0.034368696	10.35685358	1.313313037	7.135274827	0.337826711	8.520790598	3.892531473	37.55950861	44.27922282	0.288208617	18.16126857	0.075231009	15.40052436	16.46088113	7.9	24.9
131	3253	Kings	New York	333.4737166	219.9760056	155.9133108	0.063943129	2.609498924	0.597607439	29.76360283	17.32176453	15.06999693	10.75272057	199.1599096	93.68023805	20.19051059	0.035236342	10.40437244	1.357760055	6.776332593	0.331827227	9.075026713	4.155451768	39.23709802	43.60898838	0.310654634	17.12317274	0.071143743	15.2967738	16.50064695	10.4	22.3
2	19	Kinney	Texas	378.2631579	255.5262714	143.6315789	0.089736842	1.831578947	1.885473684	35.14736842	15.96315789	23.71052632	10.95789474	212.7097744	93.73635066	21.94252665	0.03884667	10.43017602	1.013144926	8.679619493	0.520764659	7.090725871	4.438165872	37.8700934	40.7486112	0.218045113	21.3812954	0.224461153	10.94546697	15.4431041	11.5	29.4
2	17	Kit Carson	Colorado	294.7058824	289.8313808	142	0.044705882	4.047058824	0.557588235	26.05882353	15.77058824	13.36470588	9.564705882	132.8371224	58.96441803	14.41317529	0.015163715	6.555220198	2.028700967	5.035195837	0.504853656	5.816942725	2.521123583	38.89246992	45.05796092	0.481792717	16.04956915	0.066379552	16.80469204	16.65580512	8.4	26.5
78	3173	Kitsap	Washington	320.2461393	201.6416929	147.6069965	0.059365585	2.563882761	0.547557517	30.39164828	16.4	13.41878349	11.49908604	211.7990331	100.1066108	22.19950767	0.035075533	11.12590635	1.470549188	6.505302906	0.31330687	10.2906875	4.38178126	40.98701275	43.45829231	0.305224138	15.55469494	0.065185419	17.08858842	16.72058212	8.5	29.5
16	592	Kittitas	Washington	328.2972973	216.8320611	158.5743243	0.064614865	2.574324324	0.605496622	28.43074324	17.61824324	14.73445946	9.847297297	193.3397899	97.52505939	17.94956376	0.036067269	10.83320711	1.302504565	6.686461585	0.298490228	7.511346468	4.293658569	37.23917102	45.7102974	0.306467181	17.05053158	0.072082931	14.04641615	17.79416159	7	27.5
1	6	Kittson	Minnesota	187.5	104.8049493	97.66666667	0.051333333	0.983333333	0.168166667	20.11666667	10.83333333	3.533333333	11.85	171.7493553	90.66077243	18.58753828	0.044147785	9.994305281	1.187266692	3.263894165	0.177199665	10.33879927	4.435607215	50.37880483	39.37020382	0.117063492	10.25099135	0.020019841	24.17389492	15.15810787	9.3	29.2
11	393	Klamath	Oregon	330.5445293	181.1016767	146.9007634	0.06386514	1.904834606	0.40221883	35.66895674	16.32010178	11.27048346	18.56259542	236.0811366	105.0659737	28.01868239	0.040496946	11.66576529	1.164637865	5.66435566	0.236932871	16.32365456	5.028178835	48.61924895	39.38350588	0.226766024	11.99724517	0.047883194	27.50580843	16.77431933	10.5	29
3	8	Kleberg	Texas	363.375	257.2652151	149.625	0.0975	3.8625	0.491875	32.7875	16.625	20.1875	5.45	151.4680476	57.63436528	16.22151	0.043236688	6.40399416	1.85616161	7.230735655	0.221476084	3.306181736	2.861399142	42.33905574	36.22049338	0.459821429	21.44045088	0.058556548	6.568323175	15.32971682	8.4	30.5
5	49	Klickitat	Washington	380.4285714	242.2923524	201.3061224	0.08122449	2.465306122	0.654979592	26.33469388	22.36530612	17.88163265	9.667346939	180.5268007	89.36775594	15.95858698	0.035540007	9.919505465	1.159876639	7.329836556	0.267926213	8.117930829	3.642530864	35.80612131	46.86294376	0.293488824	17.33093493	0.077973761	16.24030196	17.23955058	10.1	25.7
5	143	Knox	Illinois	318.5384615	192.2713421	142.1818182	0.05848951	1.855244755	0.532832168	31.3979021	15.78601399	13.12027972	14.23426573	228.8244486	95.4391838	27.98404339	0.033817485	10.56839059	1.096769926	6.160543898	0.282908555	16.79667333	4.548221732	44.63258166	40.41192912	0.220862471	14.95548922	0.063432401	23.13511701	16.55901173	9.8	25.2
4	206	Knox	Indiana	321.8980583	213.8627999	164.1650485	0.064820388	2.54223301	0.630640777	24.19466019	18.23932039	15.81456311	8.19223301	199.1406553	106.4534556	16.70569812	0.033046294	11.82515819	1.306360221	7.111828534	0.319602887	7.408978915	4.295683154	33.69221869	48.33476123	0.302646787	17.97302008	0.075076283	12.26916956	17.20644307	10.2	31.7
8	176	Knox	Maine	348.8863636	219.9465385	154.3636364	0.060619318	2.794886364	0.693806818	31.89659091	17.15340909	17.60397727	10.43011364	203.8590485	91.15810172	21.01569747	0.032245075	10.12471182	1.415641401	7.921222834	0.362594243	9.284288283	4.128335617	37.7674308	42.3183109	0.332724567	19.9142583	0.08259605	14.08084118	16.32484329	8.5	23.8
11	238	Knox	Ohio	327.1764706	210.6808138	150.4495798	0.062621849	2.342857143	0.594735294	30.88319328	16.70882353	13.99411765	12.71092437	202.7602021	86.88831799	23.55469449	0.033298725	9.627056444	1.214366863	6.259602381	0.305728695	12.52904116	3.755419768	45.962989	39.05038292	0.278911565	14.98662808	0.070801821	24.04913941	14.66684518	10.4	34.2
74	1824	Knox	Tennessee	329.5685307	212.3218992	152.6524123	0.061939693	2.444901316	0.663586075	29.9941886	16.959375	14.67669956	11.45827851	208.5479557	97.25710145	21.60621242	0.034591385	10.79972007	1.424770021	6.905201487	0.354894475	10.16501818	4.20828344	39.87087633	43.37319111	0.29105968	16.75593255	0.078998342	16.74539758	16.75136513	11	28.7
5	112	Kodiak Island	Alaska	367.7232143	219.6719252	177.25	0.078517857	2.461607143	0.707366071	31.19375	19.69464286	17.02767857	10.91071429	198.2820344	95.44819007	18.85531556	0.03820536	10.59835745	1.320619031	7.46262351	0.479749285	7.766666937	4.089595852	38.9874034	43.76985231	0.293048469	17.24274429	0.084210247	15.63725442	16.19050489
2	23	Koochiching	Minnesota	276.2608696	150.043027	133	0.042391304	1.847826087	0.402608696	27.76956522	14.76956522	9.656521739	9.473913043	245.3152232	114.6695503	28.11666035	0.03004998	12.7471625	1.48059262	6.22441025	0.320744107	12.14634542	5.085560588	43.7908466	43.18615891	0.219979296	13.02299449	0.047929607	15.55471296	17.42408614	10.6	24.9
47	951	Kootenai	Idaho	326.1345952	209.1257271	152.4532072	0.060051525	2.563722397	0.554007361	29.92597266	16.93554154	14.08159832	10.69242902	203.8386266	94.76881959	21.35601191	0.032534873	10.52864147	1.491423946	6.682564072	0.348806563	9.425177657	3.962021602	41.38702729	42.55121981	0.305205047	16.0617529	0.065953257	16.86322179	15.78284281	9.2	24.7
13	322	Kosciusko	Indiana	316.1335404	189.6001198	136.8509317	0.056	2.507453416	0.491254658	33.06335404	15.20217391	12.61552795	14.39223602	227.9942204	99.50955479	26.69297342	0.034882221	11.05240818	1.553371132	6.473114429	0.288913058	13.82763579	4.605339385	44.80123189	40.67582271	0.298506359	14.5229454	0.058482697	20.80061246	16.71758631	11	30.2
2	94	Kossuth	Iowa	307.6914894	193.5119867	146.9042553	0.070489362	2.257446809	0.543691489	25.87659574	16.31914894	15.00106383	9.187234043	193.6380762	90.74290277	19.16946506	0.040123801	10.06947671	1.190022337	7.223162492	0.290646007	8.882286448	3.914038962	37.43385034	44.98436989	0.268743668	17.58177976	0.064725177	16.21946162	17.08118898	11.7	31.4
21	1213	La Crosse	Wisconsin	327.4014839	219.8931207	153.5515251	0.064885408	2.549464138	0.632706513	27.35234955	17.06158285	16.39274526	9.486232481	184.249967	88.95502468	16.97639661	0.032562377	9.883015194	1.29910103	7.320356076	0.331287378	7.111858342	3.617727034	36.43214498	44.39517702	0.303507636	19.172678	0.075322204	14.13022453	16.17721929	7.6	25.2
3	28	La Paz	Arizona	386.7857143	250.6183127	192.9642857	0.075892857	1.921428571	0.939678571	24.75714286	21.44285714	23.5	6.760714286	169.522593	74.99802547	15.35798141	0.027778084	8.295118167	1.360854458	8.790324322	0.556138183	5.266530625	2.728704288	34.75282628	43.26346265	0.228741497	21.98371107	0.111866497	13.09196122	14.80779919	13.7	31.5
8	475	La Plata	Colorado	323.5957895	203.6099438	140.0736842	0.058633684	2.578526316	0.571854737	32.89452632	15.56315789	13.43978947	14.25705263	215.6991948	97.36152824	24.02122167	0.034885497	10.81457985	1.354697096	6.313196602	0.285859294	12.43873501	4.464323291	43.05137056	40.99052972	0.306967419	15.95809972	0.068077945	19.53743341	16.15476566	5.4	16.8
3	23	LaGrange	Indiana	387.173913	268.5633451	179.173913	0.089782609	2.613043478	0.788304348	28.22608696	19.89565217	23.73043478	6.839130435	166.8462888	70.44995901	16.16752168	0.035283151	7.802924991	0.796663262	8.163443478	0.294142419	6.966148097	3.287889051	33.89548093	42.37447789	0.311076605	23.73004117	0.093845756	11.62774213	16.71738251	12.3	34.1
16	378	LaPorte	Indiana	298.9391534	223.8970508	134	0.047640212	2.960582011	0.623973545	28.56481481	14.88333333	13.33677249	10.05026455	172.8114684	80.51668241	17.69610545	0.025835096	8.938329964	1.317919938	5.920862999	0.300714277	7.863124714	3.325325484	41.93341714	41.46666108	0.352450239	16.59992178	0.074282565	16.99776301	14.95950091	10.6	33.7
12	244	LaSalle	Illinois	357.2991803	237.3122708	165.1639344	0.078196721	2.656557377	0.723754098	27.85737705	18.34918033	19.98360656	5.914754098	175.5047265	82.34085244	14.96214774	0.034688746	9.138236167	1.295974449	8.487472731	0.382638219	4.004343817	3.367687694	34.43895468	43.82279854	0.316256831	21.73824678	0.086161202	8.645118982	16.44373415	11.2	28.5
2	7	Labette	Kansas	292.7142857	148.5494151	169.8571429	0.061714286	1.085714286	0.556714286	20.75714286	18.85714286	11.08571429	12.11428571	243.7963091	133.9239671	20.10643154	0.045786045	14.87600084	0.779931534	8.341181711	0.452095346	13.19130387	6.767433083	26.96298644	54.70773347	0.129251701	18.32928008	0.06627551	16.32700033	24.56818724	11.9	36.3
21	458	Lackawanna	Pennsylvania	345.6004367	231.6789166	156.8755459	0.066969432	2.569432314	0.571912664	31.26637555	17.42751092	16.0360262	11.8139738	201.0552845	91.82193926	20.78818948	0.034583508	10.20153551	1.207201148	6.893192126	0.294865904	9.222374258	4.040489515	39.66328869	42.76644416	0.305884799	17.57026715	0.068084841	15.67849568	16.16671982	11.7	30
2	15	Laclede	Missouri	332.3333333	251.7190219	148.8	0.051066667	2.793333333	0.721133333	31.94	16.51333333	14.82	13.82	205.05042	89.69652501	22.83454819	0.023975225	9.945821164	2.10662936	7.271758979	0.342359781	9.270313281	3.279859217	41.12179789	42.8242911	0.332539683	16.05391101	0.085849206	17.13473981	14.9738336	11.4	32
1	12	Lafayette	Arkansas	403.75	237.1477701	177.25	0.110166667	0.991666667	0.710416667	31.88333333	19.70833333	22.90833333	14.05833333	179.1373843	76.2437934	16.13318751	0.052714037	8.47994881	0.445105652	9.028513488	0.299965027	7.983065864	2.961824649	33.46285992	42.12304049	0.118055556	24.41409959	0.084573413	15.02855176	14.15273391	15.3	34
21	649	Lafayette	Louisiana	336.5947612	193.1892192	159.1355932	0.062835131	2.145608629	0.618275809	31.4412943	17.68058552	13.53651772	12.698151	234.4022594	114.7133228	24.15170115	0.038219306	12.74209677	1.300530842	6.53804283	0.370408206	11.17725785	5.150617156	40.58272	44.5180177	0.255429599	14.89926229	0.073604263	16.54063017	17.71223937
7	75	Lafayette	Mississippi	385.8	241.1449711	192.4	0.07468	2.789333333	0.69052	33.30133333	21.37466667	15.808	13.096	187.9109254	96.01632211	16.84708553	0.034221941	10.67041285	1.28546355	6.603839884	0.311728903	7.021682881	4.298445912	36.93164291	47.41357747	0.332063492	15.65477962	0.082204762	14.12801934	19.40811848	9.8	34.6
3	152	Lafayette	Missouri	345.3092105	202.110889	164.1052632	0.07075	1.963815789	0.600315789	29.70657895	18.23421053	15.51973684	11.37368421	205.2385923	98.44058827	19.69056441	0.038625473	10.94063006	1.129166711	7.341453314	0.332453855	8.259421828	4.176102392	38.50747769	44.47956591	0.233787594	17.01295639	0.071466165	15.56170708	16.52845417	11.2	30.9
2	22	Lafayette	Wisconsin	342.1818182	227.4021377	173.9090909	0.084590909	1.954545455	0.517590909	25.79545455	19.31363636	16.62272727	9.440909091	217.4825137	108.1991525	20.63267026	0.041541885	12.01805066	0.886782996	6.883800698	0.215441015	9.072379606	5.359123858	31.30016139	47.07634571	0.232683983	21.6234929	0.061617965	11.98136715	20.92052666	8.8	32.8
3	8	Lafourche	Louisiana	251.25	143.7867672	153.875	0.0565	1.0625	0.38425	8.9875	17.075	15.3625	4.75	148.6879687	84.87023827	8.674867937	0.025121885	9.379982326	1.349196572	7.949076854	0.307844115	3.461056799	3.010230042	35.01432661	44.59573616	0.126488095	20.38993724	0.045744048	15.61051299	13.76046202
10	690	Lake	California	296.0536232	196.3754372	139.0985507	0.052555072	2.333913043	0.546895652	26.92115942	15.45043478	12.65318841	9.505072464	203.6837985	103.1372573	19.59027659	0.031061887	11.45024015	1.412417691	6.311826802	0.338573222	8.932644957	4.410610608	41.03365682	43.40338102	0.277846791	15.41803462	0.065106625	17.04423161	16.82931847	10.5	26.6
2	15	Lake	Colorado	245.2666667	180.2813425	100.5333333	0.013133333	3.68	0.723866667	30.81333333	11.18666667	6.333333333	6.886666667	217.7789854	125.8111431	19.39010878	0.017465543	14.00044555	2.133441105	4.608429787	0.613267113	5.369195911	4.282152382	43.58412211	45.67097417	0.438095238	10.74490372	0.086174603	9.710520717	14.85567593	5	18.9
37	671	Lake	Florida	334.4128167	209.5660651	156.3546945	0.063014903	2.388226528	0.565949329	30.07064083	17.3709389	15.02414307	11.76467958	204.4674814	97.16133467	20.58787679	0.033595746	10.79389741	1.261329316	6.872377059	0.337180719	9.875623057	4.054584155	38.9012748	43.52556161	0.284312682	17.57316359	0.06737492	16.4963001	16.10106618	13.9	30
60	3200	Lake	Illinois	329.0278125	203.2801744	152.40625	0.061744375	2.35959375	0.566669375	30.25140625	16.932625	14.296625	10.94278125	208.6685649	96.12495752	21.85765296	0.035182465	10.67495448	1.302797038	6.814780068	0.348767922	9.749332765	4.206618426	40.68960438	42.87746756	0.280904018	16.40167806	0.06746064	16.30767054	16.61218707	9	29.1
40	1210	Lake	Indiana	340.7090909	218.8700087	160.353719	0.063339669	2.438181818	0.658385124	29.78652893	17.81603306	15.73702479	10.93636364	204.7959186	99.49000125	19.95135756	0.034023003	11.05227786	1.260227819	7.023116669	0.392015097	9.103380874	4.30908949	37.80787965	44.7396734	0.29025974	17.45244695	0.078379181	15.12920155	16.93508632	12.6	35.5
1	5	Lake	Michigan	354.6	223.6467085	125.8	0.0346	3.84	1.2276	43.26	13.96	15.26	11.16	207.0293705	60.18701419	31.03910162	0.013067938	6.67863075	1.430794884	6.182139653	0.622078169	10.32870627	2.301002601	54.7059153	30.91345521	0.457142857	14.38062949	0.146142857	14.54606396	10.91540012	13.2	32.9
2	54	Lake	Minnesota	368.4259259	213.7459814	167.2037037	0.068592593	2.796296296	0.627092593	34.70185185	18.58333333	16.65740741	10.27222222	224.0428057	102.2176869	24.28054234	0.035446623	11.33714318	1.538461505	7.393995157	0.309568161	10.44118248	4.513479523	40.33577716	43.29559443	0.332892416	16.36862842	0.07465388	13.71635577	16.5255365	9	28.3
5	32	Lake	Montana	243.125	152.0129125	124.1875	0.04775	1.884375	0.30178125	24.83125	13.771875	6.38125	11.7	221.936815	90.5890134	29.53592114	0.033038771	9.980388625	1.368860191	4.719176292	0.24696818	17.10673112	4.109819897	51.96359829	37.20342046	0.224330357	10.83298125	0.035926339	28.12417466	14.93264067	10.6	27
30	1696	Lake	Ohio	326.8113208	212.7348051	148.9699292	0.05795283	2.512382075	0.585935731	30.13761792	16.55153302	14.90241745	10.65336085	203.4388728	96.08093292	20.64358984	0.032306247	10.67405864	1.319277539	6.871040022	0.364348491	9.406835869	4.282754345	39.64851669	43.4427948	0.299093104	16.90868851	0.069754254	15.86056065	16.95708664	10.8	26.4
2	437	Lamar	Mississippi	357.9565217	219.8454191	168.1578947	0.066713959	2.583295195	0.678448513	31.47025172	18.68512586	16.21922197	10.2409611	206.8199344	99.94995527	19.74743277	0.035286584	11.10467808	1.234606634	7.288318936	0.363528024	8.025689325	4.270159909	37.79574649	45.12444724	0.307535142	17.07980627	0.08076768	13.28250157	17.16384453	10.6	34.6
4	154	Lamar	Texas	314.4675325	207.1377107	146.0779221	0.049246753	2.373376623	0.605168831	29.20909091	16.22467532	13.5525974	10.69220779	210.1577751	99.6481703	22.1213716	0.029818816	11.06104276	1.344402071	6.270927556	0.434552052	9.83387504	4.378205884	42.62792735	41.72881323	0.282544836	15.64325942	0.072043908	17.53015094	15.17977583	13.4	33.9
3	355	Lamb	Texas	366.1380282	211.8821321	166.7408451	0.079202817	2.004225352	0.559957746	32.23126761	18.52507042	17.44732394	12.51267606	224.3846666	102.8300646	22.22645039	0.043029612	11.41910599	1.167526335	8.326457798	0.302580301	10.34291747	4.776328373	36.3525751	44.11768568	0.238598256	19.52973922	0.066661636	15.44214502	17.93023277	10.3	28.6
2	7	Lampasas	Texas	503.1428571	341.643134	217.8571429	0.093571429	4.814285714	0.866285714	47.91428571	24.2	24.22857143	17.67142857	199.3995792	96.56443268	16.65998981	0.041644127	10.72913526	1.225244643	9.440098389	0.274955837	8.529053569	4.816799426	36.38370483	39.6122911	0.573129252	24.00400406	0.103129252	12.03445178	17.15072795	10.9	28.1
57	1500	Lancaster	Nebraska	322.7773333	206.2333646	152.4333333	0.063227333	2.286933333	0.581034667	28.4928	16.93473333	14.49853333	11.07806667	208.0656035	98.97793912	21.03712039	0.034804765	10.99266319	1.289239478	6.901012231	0.336733712	10.13408273	4.313519186	39.3658829	43.881522	0.272253968	16.68592843	0.069170794	17.15430001	16.80571835	7.4	26.1
70	1996	Lancaster	Pennsylvania	327.8562124	195.8120404	155.1968938	0.061869238	2.239428858	0.578402806	30.22885772	17.24193387	13.62895792	11.85445892	221.0992721	103.4793938	23.48703293	0.036425573	11.48239389	1.35588144	6.774231229	0.359061796	11.50756904	4.559120817	40.19443381	44.23535748	0.266598674	15.57020871	0.068857477	17.34764047	17.27194608	8.9	29.4
7	257	Lancaster	South Carolina	354.92607	222.5714316	162.9143969	0.067412451	2.208949416	0.647673152	32.63891051	18.09727626	15.70544747	11.90428016	201.0149009	90.50657491	20.92939259	0.033879051	10.04714698	1.068320669	7.113967089	0.322398428	9.07221385	3.929324699	40.79097432	42.46427763	0.262970169	16.74474805	0.077103947	16.75790502	16.51465472	13.5	32.6
4	28	Lancaster	Virginia	455.2142857	364.5011209	215.25	0.078642857	3.078571429	0.985178571	37.45	23.91071429	22.74642857	7.278571429	150.2233581	74.06003616	12.32882437	0.028522411	8.224714972	1.127810653	6.857231442	0.276240131	3.431472198	3.288946654	34.47582899	46.10279266	0.366496599	19.42137834	0.117283163	7.165681574	16.10476316	13.7	31.1
3	480	Lander	Nevada	333.34375	202.1272833	157.2375	0.060516667	2.849583333	0.50535625	31.321875	17.469375	13.565625	10.645625	212.5629975	102.0368773	21.93910427	0.035800259	11.34030941	1.654219445	6.616326541	0.344158182	9.420207807	4.57656108	40.45772883	44.36258989	0.339236111	15.17968128	0.060161458	14.41550662	17.20512055	7.9	28.5
83	1418	Lane	Oregon	324.6657264	204.6253492	151.3455571	0.060680536	2.321086037	0.608808181	30.16361072	16.81205924	13.76177715	12.09456982	213.8175788	99.13564481	22.84578946	0.035167209	11.00478935	1.430158228	6.658465189	0.38985951	11.08251595	4.299362301	40.93539974	43.14249447	0.276319766	15.92210579	0.072477164	17.96317478	16.61535048	8.4	27.3
3	65	Langlade	Wisconsin	335.8461538	194.0500636	158.5230769	0.074	2.307692308	0.612984615	29.47076923	17.60923077	14.93076923	9.904615385	224.3803615	105.0854737	23.25533922	0.043199368	11.66277023	1.392120317	7.418131192	0.35084032	10.02245143	4.669747741	39.69682266	43.99794117	0.274725275	16.30523617	0.072974359	15.49161225	17.97023121	9.5	28.6
13	174	Lapeer	Michigan	343.1494253	213.3564717	166.3275862	0.066229885	2.582183908	0.615902299	29.06896552	18.48103448	15.6137931	11.11321839	214.1263081	113.1466686	18.78321448	0.033926057	12.56421698	1.35652168	7.235340886	0.331982125	9.067055781	4.878049255	35.06970648	47.54745673	0.307402846	17.38283679	0.073321702	14.80215569	18.41360393	9.7	30.4
22	562	Laramie	Wyoming	329.2633452	214.018235	157.1957295	0.065491103	2.553024911	0.58305516	28.37562278	17.4658363	15.19679715	10.81850534	212.5804772	104.7495245	20.63517207	0.037299636	11.63296507	1.328965646	7.045333657	0.332043532	10.28815982	4.529364162	37.01636631	45.40919925	0.303931537	17.57443444	0.069411329	15.4238499	17.59546249	9.3	28.2
59	1563	Larimer	Colorado	321.6685861	210.3478935	146.4209853	0.060547025	2.600511836	0.567205374	30.01599488	16.26756238	14.34753679	11.03039028	208.1461859	94.76021749	22.44849723	0.033271427	10.52481901	1.538410207	6.696737327	0.36488394	10.24182696	4.116704822	41.61259101	42.07021254	0.309584742	16.31719645	0.067524449	16.69798457	15.9354301	5.1	18.9
4	108	Larue	Kentucky	278.25	164.8907785	128.2222222	0.041888889	2.373148148	0.519814815	28.58518519	14.2537037	9.75462963	12.81666667	229.1042466	109.2591662	24.99574713	0.030418317	12.14358325	1.627719388	6.148529514	0.310481428	13.43886626	4.516978759	42.29120927	44.45054932	0.282517637	13.25824141	0.061882716	19.30413746	16.536783	13.1	30.5
1	9	Las Animas	Colorado	361.6666667	173.4304284	170.3333333	0.085555556	0.955555556	0.693666667	25.93333333	18.93333333	21.67777778	10.12222222	230.3928012	104.9309336	20.11292967	0.043280611	11.66504874	0.822126949	11.50422196	0.378791667	9.138257902	4.082384156	30.90270604	45.73861027	0.113756614	23.35868369	0.082579365	13.2909383	17.19210679	7	21.4
3	103	Lassen	California	320.9417476	272.4356588	142.7961165	0.055718447	3.424271845	0.73876699	27.86796117	15.8631068	17.53106796	10.70582524	171.6242196	78.28038507	16.93033871	0.028285947	8.693776939	1.445453045	7.09946115	0.3135211	7.347315022	3.217107342	36.60668956	41.18038529	0.40765141	22.21292515	0.087948451	13.33046472	14.04322794	7.6	24.9
9	60	Latah	Idaho	341.9666667	219.3980029	147.1	0.060266667	3.043333333	0.558433333	37.1	16.34	12.495	14.95666667	235.7378124	110.8316749	26.44685168	0.038560781	12.29653954	1.498688808	5.736703262	0.283299606	13.01859004	5.43663908	43.92255686	43.12046237	0.362301587	12.95698077	0.066480159	18.96757529	18.11431139	7	26.6
2	138	Latimer	Oklahoma	323.7753623	191.815979	144.7173913	0.060746377	2.638405797	0.568775362	31.77246377	16.06884058	13.73333333	12.65797101	215.1813669	104.0461732	22.02054831	0.036021929	11.54305417	1.366725774	6.620077344	0.316449513	11.36347451	4.52146373	40.92216522	43.35637282	0.314095928	15.72146196	0.067711353	18.22880476	17.18500246	14.2	35.5
5	153	Lauderdale	Alabama	374.5555556	207.937106	187.5424837	0.067784314	2.500653595	0.689352941	31.91045752	20.83660131	15.57254902	11.30130719	218.9738589	113.1375793	19.96614136	0.039553391	12.56716598	1.270601875	7.185900688	0.348911887	8.165342168	5.196089911	34.43663385	49.51776172	0.297696857	16.04560443	0.082065826	12.41392361	19.82543284	13	31.6
3	64	Lauderdale	Mississippi	416.015625	240.3352675	215.125	0.079140625	2.725	0.759046875	30.3125	23.903125	19.809375	9.3203125	209.80097	108.6449542	17.16989596	0.03428833	12.03904696	1.148377571	8.235936088	0.345709218	6.992791111	4.394381267	31.35930057	49.42209358	0.324404762	19.21860585	0.090362723	10.98476416	18.24360411	14.8	34.2
6	87	Laurel	Kentucky	329.7241379	194.3842434	158.3793103	0.071678161	2.163218391	0.578724138	28.43563218	17.6	14.83563218	9.118390805	210.8317778	99.06319449	21.77344129	0.037737266	10.99200908	1.414582322	7.022878543	0.412108966	8.802071525	3.873620971	40.27433875	42.01284256	0.257525999	17.71281869	0.068895731	13.61199999	14.67952202	12.6	34.7
3	12	Laurens	Georgia	414.0833333	244.0296221	237.6666667	0.093666667	2.675	0.7225	26.61666667	26.40833333	18.03333333	8.691666667	224.1793497	132.5620407	16.57595938	0.046328036	14.74931499	1.184295992	6.757505715	0.373083242	6.44701535	5.045592301	32.05193882	53.95835548	0.318452381	13.9897057	0.086011905	14.99109553	20.05163249	12.9	35.4
2	24	Laurens	South Carolina	327.875	193.6224022	157.125	0.073708333	2.041666667	0.44975	32.37916667	17.45833333	11.62916667	15.83333333	263.094904	115.4545617	33.3123086	0.04546393	12.80255529	1.457898093	5.405262309	0.684556335	23.37663471	5.293125144	46.67614264	41.94203055	0.243055556	11.3818268	0.053541667	28.69683976	15.82988833	14.9	38.4
3	357	Lavaca	Texas	308.9243697	220.7644736	140.8123249	0.049929972	2.680112045	0.562196078	30.57759104	15.64705882	12.41148459	10.4487395	198.7998862	101.5072904	19.20080103	0.029661513	11.28302499	1.397322978	5.945770971	0.34113546	8.319762568	4.040151287	40.90055386	44.40904593	0.319060958	14.69040021	0.066928105	16.62646879	16.338432	12.7	32.1
2	37	Lawrence	Alabama	372.3513514	225.8608721	185.7837838	0.078378378	1.735135135	0.883513514	24.43513514	20.63513514	22.56756757	7.645945946	174.2278971	81.39816539	13.77261137	0.0336518	9.034656806	0.878287871	9.701779704	0.384365384	5.423301903	3.141139255	29.76499353	45.31472111	0.206563707	24.92028536	0.10518018	10.56121009	15.94226506	15.7	36.3
4	69	Lawrence	Arkansas	341.826087	210.5206764	167.3478261	0.076478261	1.811594203	0.531608696	25.13913043	18.59130435	18.17826087	10.12173913	209.5126578	102.2710382	18.92792877	0.040295566	11.35929518	1.152419769	8.152517759	0.283974626	8.841651744	4.834929161	34.07760612	45.944766	0.215665977	19.97762789	0.063286749	14.10018203	18.24615574	12.1	33.3
1	11	Lawrence	Illinois	423.4545455	372.2240421	236.7272727	0.113090909	3.227272727	0.775454545	33.43636364	26.3	14.28181818	9.954545455	188.9870759	101.7872759	17.32274371	0.059085661	11.3131256	1.198531144	4.952320635	0.2639548	5.026255365	4.450634837	33.87904443	53.29814607	0.384199134	12.8228095	0.092316017	8.791224269	18.74004791	11.9	32
8	141	Lawrence	Indiana	336.3120567	220.6915096	165.4539007	0.059560284	2.494326241	0.693723404	26.96524823	18.37163121	15.83687943	9.677304965	205.2388931	106.7378272	18.12473768	0.031593076	11.79381555	1.339879265	7.117228239	0.392739679	8.079435049	4.804215683	34.9629211	47.65584006	0.2969436	17.38123884	0.08258612	13.26375104	19.09372479	14.9	37.6
2	13	Lawrence	Kentucky	354.3846154	163.3142935	199.2307692	0.068846154	1.238461538	0.465692308	30.29230769	22.13846154	10.06153846	17.36923077	257.3538397	126.7025304	28.14374615	0.044069711	14.07233686	0.589179603	5.609511771	0.281924565	19.22072056	6.280323597	41.17187414	47.18063482	0.147435897	11.64749104	0.05543956	26.12469805	21.30794793	16.4	41.4
4	27	Lawrence	Missouri	299.037037	172.6002314	131.8888889	0.040666667	2.344444444	0.552333333	30.48888889	14.64814815	11.7962963	11.21481481	212.1862425	108.4229226	20.36556293	0.024914468	12.03438204	1.362484002	6.613847131	0.360882836	9.669811968	3.633321841	41.24082544	43.93224433	0.279100529	14.82693023	0.065753968	16.55771652	13.35051663	11.7	30.4
6	193	Lawrence	Ohio	302.134715	173.0066515	147.388601	0.058880829	1.801554404	0.511839378	28.17720207	16.36839378	11.48963731	13.77202073	248.0670954	120.6298067	26.96869367	0.039193029	13.38794343	1.616727128	6.398601268	0.545051689	15.19279061	5.846648463	40.78773286	45.34680126	0.214470762	13.86546588	0.060933259	20.91179169	19.0312429	14.3	38.9
10	137	Lawrence	Pennsylvania	341.4671533	207.6090243	164.729927	0.069832117	2.286861314	0.627321168	28.41970803	18.3	15.79270073	9.505839416	213.0300871	104.158349	19.62063946	0.039393612	11.56665536	1.117860181	7.864303426	0.379912773	7.985083225	4.47395324	36.56438196	45.42601037	0.272245395	18.00960766	0.074681091	13.63443192	17.45659416	11.8	32.5
7	220	Lawrence	South Dakota	346.0136364	195.7732045	168.4318182	0.067868182	2.495	0.507768182	34.65	18.71363636	11.08272727	15.58636364	234.2654271	116.5802752	24.97980369	0.043059419	12.94768233	1.40404175	5.64813162	0.322081968	13.24382622	5.4986681	41.63897229	46.07965641	0.29702381	12.2813713	0.060448593	18.89702007	19.34491748	7.8	25.1
3	11	Lawrence	Tennessee	318.7272727	177.0243472	126.2727273	0.042818182	2.463636364	0.469181818	38.52727273	14.00909091	11.35454545	15.81818182	279.9532206	123.7193453	35.45134635	0.022918493	13.69657011	1.689405506	6.675264498	0.217364758	22.82914088	5.2256669	48.03833647	40.61029189	0.293290043	11.35137164	0.055854978	24.61810643	15.99025721	13.5	33.3
5	39	Le Flore	Oklahoma	245.8974359	151.5842695	105.7435897	0.029794872	1.876923077	0.336128205	27.93076923	11.73589744	8.128205128	9.538461538	245.6456133	105.0953103	30.971551	0.026001328	11.6239908	1.392099501	5.563720522	0.251532883	14.4608416	4.182572023	49.51315406	37.98591883	0.223443223	12.5009271	0.040015263	19.37049479	13.88939536	14.9	39.3
4	70	Le Sueur	Minnesota	364.1714286	259.1287127	163.3142857	0.061671429	3.061428571	0.7815	34.53142857	18.14857143	16.37	14.01571429	191.1128546	86.0744256	20.3804296	0.030740377	9.565380347	1.274609994	6.45146857	0.307234205	10.58017155	3.708979474	40.04869549	42.20270925	0.364455782	17.74859526	0.093035714	17.33228987	16.0634	8.1	33
2	9	Lea	New Mexico	310.8888889	335.3102946	120.3333333	0.059222222	5.633333333	0.725444444	29.54444444	13.35555556	18.98888889	5.177777778	104.6722182	47.19773393	8.792900698	0.02081225	5.240632027	1.542418306	5.847796154	0.213212607	1.574729397	2.400539392	41.05513737	36.90513399	0.670634921	22.03972864	0.086362434	8.145262801	14.88379691	7.9	34.7
16	392	Leavenworth	Kansas	307.2704082	196.6952168	142.627551	0.056772959	2.389030612	0.56519898	28.27908163	15.84107143	13.40153061	9.977040816	206.2947626	101.2591233	20.19635263	0.033978931	11.24674376	1.302968779	6.747606201	0.328987045	8.595701	4.197428746	40.62593168	43.45414476	0.284408406	15.91992356	0.067285593	16.26885813	16.11342163	9.3	30.8
12	366	Lebanon	Pennsylvania	318.0956284	196.554017	142.1256831	0.060103825	2.300819672	0.603218579	31.71912568	15.78797814	13.03661202	12.70409836	227.1975103	103.4905817	25.04861563	0.03712292	11.48317535	1.481719899	6.808326289	0.430171854	11.33695322	4.781740498	42.60385311	42.23736475	0.273907104	15.15878214	0.071811736	17.94372126	17.32559484	10.7	31.1
19	400	Lee	Alabama	342.1225	222.3746014	165.49	0.071935	2.761	0.660595	26.41125	18.38575	17.884	7.55975	185.0148412	90.95475562	15.93769712	0.035822213	10.10402957	1.377193331	7.975540087	0.320988206	6.089278769	3.904895304	33.76147505	46.04251308	0.328690476	20.19601187	0.078642262	11.46032924	17.21206299	9.7	29.5
87	2953	Lee	Florida	338.6640704	227.8370756	159.8418557	0.066452083	2.656789705	0.651423976	28.4314934	17.75827972	16.64023027	9.686048087	192.1204943	94.49129988	17.70512017	0.032947542	10.48988347	1.388973478	7.295692698	0.379454566	7.502729248	3.874712201	36.07007019	45.04636913	0.316284489	18.88356068	0.077550473	13.61381193	16.60058743	9.6	25.5
3	143	Lee	Georgia	293.4685315	207.2350403	129.1048951	0.037895105	3.701398601	0.526076923	31.95384615	14.34055944	10.61048951	10.98321678	217.4256317	98.51263996	25.99619443	0.022770477	10.93527263	2.136203827	5.185118205	0.448435595	12.07311876	3.964190966	47.32795162	40.68872515	0.440642691	11.98332323	0.062628205	19.02535317	14.56455698	10.8	32.2
2	51	Lee	Illinois	378.254902	231.7684869	191.6470588	0.076019608	2.805882353	0.801509804	25.9372549	21.29803922	21.32156863	4.529411765	180.8850802	92.42892576	13.76393772	0.034439892	10.24530268	1.771065399	8.986929453	0.350527088	2.856271099	3.732555799	29.42504597	49.24382221	0.334033613	21.33113182	0.095417834	5.786835005	17.38158413	10.6	32.9
3	26	Lee	Iowa	363.7692308	449.2305358	173.2692308	0.068769231	3.161538462	4.152346154	37.52692308	19.22692308	12.18461538	16.61923077	221.8875881	105.3539845	25.35556399	0.038828684	11.59574841	1.941063338	5.499526426	0.642463405	12.11261611	5.626679075	46.59494668	41.98237052	0.376373626	11.42268281	0.494326923	20.06014231	19.66023885	10.8	31.6
2	29	Lee	Kentucky	380.7241379	281.3441565	182.9655172	0.084275862	2.672413793	0.839896552	24.77241379	20.32758621	24.65862069	7.34137931	144.5269202	78.03163425	8.063798161	0.033136072	8.663031056	0.877227093	8.602210562	0.392585864	2.519611666	3.642210095	28.17186754	46.53086651	0.318144499	25.29726595	0.099987685	8.540631876	18.46501556	13.5	29.5
6	176	Lee	Mississippi	338.9886364	223.7786918	165.9886364	0.063005682	2.631818182	0.772926136	27.21477273	18.43693182	16.15340909	8.543181818	189.5371788	94.4087313	17.59117903	0.029650364	10.48843829	1.712348524	6.827123796	0.369534046	7.517229132	3.952074586	36.9910338	45.9894075	0.313311688	17.0195587	0.092015016	14.99144015	17.16840986	12.7	31.6
3	155	Lee	North Carolina	309.2451613	167.9398376	132.1806452	0.052296774	2.012258065	0.408270968	34.63096774	14.6883871	10.29677419	14.2683871	231.4325627	96.96987398	28.6129976	0.033000305	10.78545654	1.422153085	5.787768593	0.277149041	12.15507107	4.199858833	47.59217113	40.40420587	0.239554531	12.003623	0.048603687	20.29538084	15.61901993	13.6	29.3
4	28	Leelanau	Michigan	307.2857143	137.2168897	117.1785714	0.048392857	2.567857143	0.331035714	39.60357143	13.03571429	8.478571429	17.05357143	257.1705454	97.36516485	34.22646755	0.032388225	10.85638133	2.320602229	6.526853994	0.283219751	12.63476208	4.481278435	55.32470842	31.96590302	0.305697279	12.70938855	0.039409014	18.3452911	13.21781711	10.2	22.9
2	33	Leflore	Mississippi	260.2424242	181.40403	104.6363636	0.036727273	1.887878788	0.281909091	34.94848485	11.61212121	5.536363636	21.32121212	195.7170389	84.41137825	25.36528665	0.035159197	9.363832784	1.170326516	3.749994344	0.193603717	15.69496781	3.870135974	59.18570554	32.48861003	0.224747475	8.325684428	0.033560606	40.95766479	13.12185197	15.6	41.8
37	1380	Lehigh	Pennsylvania	320.9065217	199.4946353	148.2318841	0.056199275	2.301811594	0.576186957	30.67	16.46898551	13.03355072	12.62586957	215.0561784	103.5795476	22.19398027	0.033536466	11.50443589	1.334633531	6.411401501	0.344869344	10.56619365	4.408166105	41.20316945	43.71168968	0.27402519	15.08514086	0.068593685	18.18178084	16.22897868	10.6	28.5
14	182	Lenawee	Michigan	353.6868132	217.3402246	179.0934066	0.063972527	2.474725275	0.651456044	28.36538462	19.8967033	16.09835165	9.559340659	219.6390809	113.3651186	20.51196763	0.033608423	12.58897063	1.39075989	6.978688821	0.3827278	9.146939653	5.311863004	36.0369024	47.70351029	0.294610152	16.25958731	0.077554291	14.40360083	19.69952212	12.3	32.5
5	109	Lenoir	North Carolina	302.853211	154.3160364	144.6605505	0.055807339	2.266972477	0.491706422	28.76605505	16.07247706	11.76055046	12.97155963	256.1801349	120.3152308	27.70433224	0.043311845	13.36776959	1.516268696	7.481782385	0.342924932	14.68991752	5.443563906	41.2667083	44.20106155	0.269877676	14.53223015	0.058536479	19.20366232	18.06738267	14.9	36
48	1140	Leon	Florida	328.3868421	219.0047366	155.2535088	0.060544737	2.586842105	0.639678947	28.59263158	17.2477193	15.13719298	10.16561404	190.0308468	93.25571181	17.93836414	0.032453914	10.35400052	1.359351982	6.840251401	0.354009738	7.84731448	3.893213918	38.1412499	44.29596456	0.307957393	17.56278555	0.076152256	14.94507218	16.28386573	8	28.1
10	162	Lewis and Clark	Montana	357.7530864	222.2818941	164.9135802	0.068006173	2.472222222	0.620006173	32.23395062	18.3191358	16.4691358	14.40123457	205.9229296	94.42506262	21.56140198	0.033486299	10.47183438	1.373842936	7.202769154	0.338406597	10.82191787	4.261777852	40.62656238	41.81754087	0.294312169	17.55589676	0.073810259	19.21171539	16.33757808	7.3	24.4
1	22	Lewis	Kentucky	364.1818182	241.5849678	181.1818182	0.083181818	1.968181818	0.726090909	26.85	20.14090909	18.81363636	6.331818182	186.4026244	106.2273827	12.02010968	0.044492689	11.83121176	0.825095163	8.253049994	0.410723272	4.229886271	3.390219586	27.47674043	52.59618461	0.234307359	19.92707497	0.086439394	7.857273153	15.87592277	12.8	37.1
2	78	Lewis	Missouri	356.8589744	283.1936207	151.5769231	0.073923077	2.496153846	0.598910256	37.03846154	16.83974359	15.53589744	9.402564103	178.5629459	80.02809303	18.75953029	0.037588245	8.890716401	1.301950665	6.742879728	0.567117368	7.308404017	3.518968693	42.15874359	41.29877119	0.297161172	16.54248521	0.07129884	14.61868278	15.7414047	11.7	36.1
2	108	Lewis	New York	361.8055556	261.0949925	167.2407407	0.077472222	2.589814815	0.612203704	28.41851852	18.5787037	19.92314815	9.384259259	171.898587	79.48228	15.34922733	0.032925575	8.836581802	1.133866174	7.758655258	0.33446763	6.164473998	3.43598393	35.24394685	43.04420196	0.308311287	21.71185119	0.072881393	11.97934242	15.75254746	11	27.2
2	210	Lewis	Tennessee	345.6285714	274.9557605	155.8333333	0.066333333	3.072380952	0.785209524	30.52095238	17.31047619	17.37761905	7.587619048	163.4330721	80.53700714	13.82159452	0.030992374	8.941515554	1.219689783	7.219329988	0.343474802	4.398558213	3.21197162	37.1216695	43.16718507	0.365759637	19.71114543	0.093477324	11.53496486	15.87882163	13.3	31.8
13	192	Lewis	Washington	290.28125	167.4859455	139.6666667	0.053645833	2.278645833	0.474838542	27.44895833	15.51510417	10.9890625	9.4984375	232.1992782	112.6042127	24.87583151	0.030537061	12.4927768	1.629213592	5.977747863	0.39939117	11.54175253	4.567208883	44.15257027	42.7552755	0.271267361	13.09215423	0.056528398	19.23708634	16.0336839	10.3	33.1
1	228	Lewis	West Virginia	351.1008772	216.9281497	154.0570175	0.071421053	2.757017544	0.6515	33.58377193	17.12149123	15.98026316	11.05307018	190.820264	83.0074857	20.08342554	0.034080377	9.226508271	1.424918006	7.220489944	0.319713443	7.984981123	3.54085626	41.95520881	40.57411705	0.328216374	17.47067414	0.077559524	14.99498075	14.92326636	12.8	36.2
22	439	Lexington	South Carolina	332.594533	213.5609923	157.1571754	0.067849658	2.211617312	0.591995444	29.62642369	17.45580866	14.86970387	10.84555809	202.0855714	97.02335631	19.87148268	0.036367307	10.758443	1.219704313	7.074349622	0.376549798	8.689942191	4.483888875	38.76839847	44.18580343	0.263287775	17.04579811	0.070475648	15.06091787	17.99228036	10.5	31.7
16	600	Liberty	Georgia	378.7616667	247.7676084	171.2616667	0.073728333	2.582666667	0.7777	33.34383333	19.026	18.759	12.01533333	198.7046943	90.13917393	20.21354821	0.033418974	10.01498993	1.310051506	7.388990653	0.422815087	9.207661745	3.809676268	38.53801223	42.58345029	0.307460317	18.87853748	0.092583333	15.23097341	15.77258984	9.3	33.8
21	342	Licking	Ohio	328.4298246	199.5959369	158.8216374	0.060505848	2.482748538	0.517809942	28.83888889	17.64444444	14.00964912	11.86345029	211.5576031	104.8583436	20.35173965	0.033909458	11.64617189	1.363519952	6.891572194	0.293885967	10.14860457	4.402706617	37.93715786	46.03723609	0.295565302	16.02560605	0.061644041	16.86765916	17.17470821	11	29.3
6	188	Limestone	Alabama	314.8776596	193.9371635	147.4468085	0.057005319	2.260106383	0.625106383	28.91010638	16.37925532	13.62180851	12.8606383	223.0485048	103.1836409	24.44551013	0.032144877	11.43256195	1.845978517	6.82483743	0.529526378	13.08521698	4.391562465	41.24504979	43.18826317	0.269060284	15.56668704	0.074417427	20.0570704	16.2216427	11.9	33.5
2	24	Lincoln	Georgia	359.4583333	247.8969123	191.625	0.076291667	2.983333333	0.59375	26.95416667	21.3	16.3	8.741666667	226.4159185	127.7781158	19.26221532	0.036957793	14.13129161	2.125927794	6.973446501	0.286702197	7.814825564	5.556429333	34.37703838	50.68395507	0.35515873	14.93900656	0.070684524	11.19645988	20.08471813	14	33.2
2	16	Lincoln	Kentucky	377	280.860534	188.5	0.082125	3.46875	0.7339375	26.8	20.94375	20.575	7.05625	144.2272382	70.63688783	10.70783883	0.034636126	7.84869823	1.253645289	7.863088875	0.262849874	3.039767475	2.848956777	29.35508518	47.60378278	0.412946429	23.04113205	0.087373512	8.449570252	17.28572117	11.8	29.3
4	14	Lincoln	Louisiana	236.5714286	108.1099775	105.7857143	0.030071429	2.085714286	0.295357143	27.8	11.76428571	5.807142857	10.8	288.6360875	110.3023227	40.33902239	0.031745405	12.28670036	1.877816927	5.454998861	0.342966592	18.97394059	5.307071547	54.86518493	36.91253632	0.24829932	8.222278756	0.035161565	23.56345265	15.50193535
5	251	Lincoln	Maine	285.2709163	214.442511	119.250996	0.047844622	2.448207171	0.555458167	29.6940239	13.24741036	12.35338645	13.17848606	199.7411675	82.6275498	24.36377497	0.026069174	9.167588917	1.558495616	5.82747491	0.403123925	12.67559371	3.558783644	47.74088117	37.23920527	0.291453235	15.01991356	0.066125972	23.07767252	13.9622096	9.3	24
1	7	Lincoln	Mississippi	322.1428571	174.5089432	177.4285714	0.050571429	1.628571429	0.796	20.75714286	19.7	17.15714286	10.84285714	183.431338	99.64446126	12.27955652	0.028756654	11.06150846	0.940006222	9.764197103	0.439181772	6.85646279	4.130998066	31.89535866	48.92877697	0.193877551	19.17586437	0.094761905	18.45872822	17.98221711	12.9	39.1
5	143	Lincoln	Missouri	311.8461538	190.8331258	138.7412587	0.061657343	2.03986014	0.564363636	31.18671329	15.41958042	12.83426573	13.66503497	222.6937592	97.5652975	25.52404939	0.038765566	10.8434131	1.193731821	6.540506084	0.308379899	12.72565997	4.341421182	41.7351303	42.12759506	0.242840493	16.13727464	0.067186147	18.2128032	15.95654014	12.6	33.2
5	871	Lincoln	Montana	325.3421355	209.6503826	154.0355913	0.073447761	1.931113662	0.642818599	26.32962113	17.11377727	16.42227325	9.277267509	196.6295326	95.83984367	18.16717596	0.038207859	10.63734285	1.211676479	7.392475063	0.53877722	8.036986724	4.051783465	37.49009949	43.8985271	0.229894484	18.61137341	0.076526024	15.82495566	16.18862952	11	27.1
7	62	Lincoln	Nebraska	331.6451613	201.6796603	171.1129032	0.061741935	1.706451613	0.931629032	26.34032258	19.00645161	13.80483871	11.30806452	219.4721237	103.7751033	23.04545413	0.036110025	11.52929603	1.074544006	6.333227191	0.393004569	13.28711791	5.153592078	40.32870323	45.32114986	0.203149002	14.35014691	0.110908218	20.78874915	19.02139634	10.1	33.2
4	32	Lincoln	New Mexico	306.78125	178.6105617	145.46875	0.0485	2.228125	0.3066875	28.1375	16.16875	12.55625	12.696875	283.768671	138.7440597	30.95074036	0.038585846	15.4190188	1.438175555	6.45288932	0.209460454	18.2132825	6.678936578	39.08698419	46.62314964	0.265252976	14.28986617	0.036510417	19.63706095	18.61692788	8.1	21.5
5	47	Lincoln	North Carolina	376.1702128	216.6441087	199.3829787	0.069829787	2.480851064	0.66993617	30.6	22.14468085	14.6893617	12.25106383	213.7743335	123.8456405	16.96742501	0.03747854	13.76176175	1.128967973	6.428163908	0.34073527	8.959813743	6.576577713	36.73477701	49.10497554	0.295339412	14.16024745	0.079754306	17.30642742	21.87111566	11.4	28.8
[truncated: 3,169 more rows]
